# Supplementary material for: 2-(6-Bromo-3-pyrid­yl)-8-methyl­imidazo[1,2-a]pyrazine
Source: Acta Crystallogr Sect E Struct Rep Online. 2010 Jun 23;66(Pt 7):o1723. doi: 10.1107/S1600536810022993 (PMC3006940; doi:10.1107/S1600536810022993)
Supplement: Supplementary file 2 [file e-66-o1723-Isup2.hkl]

# 
# h,k,l, Fc-squared, Fo-squared, sigma(Fo-squared) and status flag 
# 
data_I
_shelx_title ' pflj173 in P2(1)/n' 
_shelx_refln_list_code          4 
_shelx_F_calc_maximum      326.11 
_exptl_crystal_F_000       576.00 
_reflns_d_resolution_high  0.7410 
 
loop_ 
 _symmetry_equiv_pos_as_xyz 
 'x, y, z' 
 '-x+1/2, y+1/2, -z+1/2' 
 '-x, -y, -z' 
 'x-1/2, -y-1/2, z-1/2' 
 
_cell_length_a     3.9007 
_cell_length_b    13.5452 
_cell_length_c    20.6733 
_cell_angle_alpha  90.000 
_cell_angle_beta   93.059 
_cell_angle_gamma  90.000 
 
_shelx_F_squared_multiplier     1.000 
 
loop_ 
 _refln_index_h 
 _refln_index_k 
 _refln_index_l 
 _refln_F_squared_calc 
 _refln_F_squared_meas 
 _refln_F_squared_sigma 
 _refln_observed_status 
   2   0   0     3569.02     3243.12     85.15 o 
   4   0   0      586.78      655.75    107.69 o 
   1   1   0     1899.97     1965.90     36.63 o 
   2   1   0       26.49        7.89      8.86 o 
   3   1   0       70.73      -16.64     16.64 o 
   4   1   0      157.37      162.44     30.28 o 
   5   1   0       40.40      116.63     63.53 o 
   0   2   0       29.88       46.26      7.82 o 
   1   2   0    37248.04    41072.43    680.77 o 
   2   2   0       41.90       37.77      9.08 o 
   3   2   0     2485.00     2535.20     59.74 o 
   4   2   0      291.13      330.59     44.72 o 
   5   2   0      254.57      226.06     79.76 o 
   1   3   0      163.06      206.13      9.38 o 
   2   3   0      300.09      286.77     12.33 o 
   3   3   0      133.20      105.74     20.03 o 
   4   3   0      142.56      165.41     40.07 o 
   5   3   0      380.52      428.37     92.01 o 
   0   4   0     8684.35    10831.01    282.10 o 
   1   4   0     2241.93     2623.33     54.07 o 
   2   4   0     6147.58     6248.77    117.96 o 
   3   4   0       17.92       -5.70     18.75 o 
   4   4   0     1488.88     1612.70     81.31 o 
   5   4   0       39.88       23.40    138.31 o 
   1   5   0      271.93      249.49     10.98 o 
   2   5   0       86.24       35.15     11.20 o 
   3   5   0       28.80      -21.88     21.88 o 
   4   5   0      916.02      965.76     64.02 o 
   5   5   0       66.05     -117.70    117.70 o 
   0   6   0      212.82      256.38     24.38 o 
   1   6   0     5811.75     5942.98    123.03 o 
   2   6   0     1223.54     1324.03     39.73 o 
   3   6   0     1435.53     1358.85     54.67 o 
   4   6   0       34.93      109.43     41.52 o 
   1   7   0      836.21      970.11     26.56 o 
   2   7   0        2.22      -13.98     13.98 o 
   3   7   0     1399.92     1457.44     55.80 o 
   4   7   0        8.18      -29.87     29.87 o 
   0   8   0     2158.73     2101.35     59.07 o 
   1   8   0      732.84      812.21     27.36 o 
   2   8   0     4599.42     4641.11    122.22 o 
   3   8   0      712.66      699.17     40.01 o 
   4   8   0      570.04      500.60     43.68 o 
   1   9   0        0.12      -13.71     13.71 o 
   2   9   0      169.86      155.78     23.07 o 
   3   9   0      110.36       54.76     29.26 o 
   4   9   0      128.15      149.59     41.49 o 
   0  10   0     1259.72     1035.25     58.21 o 
   1  10   0     4778.39     4709.16    168.61 o 
   2  10   0      922.98      913.68     37.39 o 
   3  10   0     1073.33     1058.19     51.61 o 
   4  10   0       52.03       65.30     40.89 o 
   1  11   0        2.51      -13.27     13.27 o 
   2  11   0        0.13      -17.61     17.61 o 
   3  11   0        6.58       80.07     30.88 o 
   4  11   0       10.83      -81.40     81.40 o 
   0  12   0     4462.63     4077.76    336.66 o 
   1  12   0      776.37      627.16     41.73 o 
   2  12   0     1679.08     1850.85     85.11 o 
   3  12   0      411.02      382.32     36.92 o 
   1  13   0      165.15       99.36     21.84 o 
   2  13   0       73.22       46.78     24.31 o 
   3  13   0       30.42      -28.99     28.99 o 
   0  14   0      905.58      846.04     69.92 o 
   1  14   0     1003.28      912.49    100.49 o 
   2  14   0      361.91      310.73     44.31 o 
   3  14   0      550.55      509.48     71.91 o 
   1  15   0       44.10       23.92     18.39 o 
   2  15   0       18.00        1.42     65.80 o 
   0  16   0      540.43      465.94     72.62 o 
   1  16   0      674.17      534.62     51.32 o 
   2  16   0      239.46      215.93     55.11 o 
   1  17   0        0.74      -43.62     43.62 o 
  -5   0   1      695.53      596.35     89.93 o 
  -3   0   1      208.10      249.47     27.11 o 
  -1   0   1     3714.44     4166.36    102.80 o 
   1   0   1       77.11       58.36      8.99 o 
   3   0   1     2615.19     2791.64     96.61 o 
   5   0   1     1381.35     2113.61    198.46 o 
  -5   1   1      360.22      375.38     74.48 o 
  -4   1   1      971.78     1053.89     48.96 o 
  -3   1   1     2017.69     2055.78     51.26 o 
  -2   1   1     4297.77     4378.17     77.21 o 
  -1   1   1     1102.41     1212.69     23.01 o 
   0   1   1       60.70       79.36      4.11 o 
   1   1   1     2018.66     1845.95     34.75 o 
   2   1   1     1146.72     1065.81     25.16 o 
   3   1   1     1326.04     1211.03     38.24 o 
   4   1   1      386.59      334.98     35.35 o 
   5   1   1      194.52      247.51     68.92 o 
  -5   2   1        0.26      -19.35     97.79 o 
  -4   2   1      118.56       52.51     29.05 o 
  -3   2   1        4.20      -15.52     15.52 o 
  -2   2   1      140.61      146.09     10.97 o 
  -1   2   1     4000.98     4468.34     78.38 o 
   0   2   1      102.23      148.50      6.56 o 
   1   2   1     9010.40     9889.24    166.05 o 
   2   2   1     3215.88     3273.76     60.10 o 
   3   2   1       34.00      -19.01     19.01 o 
   4   2   1     1777.98     1948.23     64.07 o 
   5   2   1       15.05        2.79     72.40 o 
  -5   3   1      212.82      212.86     80.48 o 
  -4   3   1      658.70      818.14     55.58 o 
  -3   3   1     1028.63      998.70     43.54 o 
  -2   3   1     2496.30     2376.30     45.34 o 
  -1   3   1     3947.28     4548.80     93.65 o 
   0   3   1     5658.32     7042.58    163.62 o 
   1   3   1     1214.03     1224.14     25.20 o 
   2   3   1     2665.98     2732.51     49.60 o 
   3   3   1      599.76      625.82     28.32 o 
   4   3   1      567.91      590.82     45.89 o 
   5   3   1        1.54       98.64     71.99 o 
  -5   4   1      242.64      156.73    178.05 o 
  -4   4   1        1.32      -34.27     34.27 o 
  -3   4   1      161.79      188.15     21.52 o 
  -2   4   1       40.76        8.82     10.10 o 
  -1   4   1      815.69      881.18     23.67 o 
   0   4   1      956.14     1134.83     34.24 o 
   1   4   1     1603.18     1820.75     39.45 o 
   2   4   1      635.21      581.57     18.88 o 
   3   4   1     3586.04     3601.72     83.45 o 
   4   4   1       19.37      -20.32     35.24 o 
   5   4   1      235.86      173.76    188.18 o 
  -5   5   1       14.26      -93.27    128.79 o 
  -4   5   1      253.31      216.71     43.67 o 
  -3   5   1     2181.60     2183.53     69.81 o 
  -2   5   1     1647.11     1618.11     39.47 o 
  -1   5   1     8226.71     8928.83    175.72 o 
   0   5   1      725.34      807.67     22.75 o 
   1   5   1     3575.10     3769.42     91.52 o 
   2   5   1     1142.11     1151.45     30.71 o 
   3   5   1     1263.30     1099.76     46.88 o 
   4   5   1        8.83      -15.85     34.78 o 
   5   5   1      194.88      100.22    212.17 o 
  -4   6   1      292.69      276.62     45.22 o 
  -3   6   1       29.35        0.63     24.27 o 
  -2   6   1      312.37      369.22     19.53 o 
  -1   6   1      569.93      571.18     25.75 o 
   0   6   1      937.77     1080.97     26.04 o 
   1   6   1       36.91      -12.30     12.30 o 
   2   6   1     2642.52     2825.04     68.22 o 
   3   6   1        8.86      -22.28     22.28 o 
   4   6   1     1536.26     1606.44     72.78 o 
  -4   7   1      145.82      106.82     37.33 o 
  -3   7   1       75.42       11.30     24.91 o 
  -2   7   1     3953.42     4140.96    103.93 o 
  -1   7   1      796.83      834.58     25.30 o 
   0   7   1     7438.03     7702.58    147.73 o 
   1   7   1      314.96      318.78     19.02 o 
   2   7   1     2323.12     2227.79     61.02 o 
   3   7   1       27.96      -25.18     25.18 o 
   4   7   1      462.59      412.56     41.62 o 
  -4   8   1       22.64      -11.36     44.75 o 
  -3   8   1      125.67       51.32     41.63 o 
  -2   8   1       22.67      -15.82     15.82 o 
  -1   8   1       55.60       33.54     13.09 o 
   0   8   1       23.26       -6.79      6.79 o 
   1   8   1     1594.63     1857.43     67.97 o 
   2   8   1       23.55      -16.15     16.15 o 
   3   8   1     2352.49     2312.02     75.76 o 
   4   8   1       63.89       25.31     30.95 o 
  -4   9   1       48.24       -5.34     36.82 o 
  -3   9   1      965.30      919.17     49.99 o 
  -2   9   1      453.08      467.28     27.43 o 
  -1   9   1     4412.01     4236.74    112.84 o 
   0   9   1      744.45      798.89     32.71 o 
   1   9   1     3256.54     3338.40    102.60 o 
   2   9   1       58.85       48.17     18.25 o 
   3   9   1      522.70      460.92     36.16 o 
   4   9   1       77.60       76.02     37.07 o 
  -4  10   1      207.90      195.68     76.41 o 
  -3  10   1       41.71       -2.41     26.70 o 
  -2  10   1       42.18       56.32     20.28 o 
  -1  10   1      644.36      607.10     35.16 o 
   0  10   1       34.51        5.40     10.38 o 
   1  10   1       97.49       29.70     23.25 o 
   2  10   1     1508.11     1410.44     49.97 o 
   3  10   1       91.32       73.49     28.64 o 
   4  10   1      450.96      442.43     48.94 o 
  -4  11   1      553.85      531.62     76.42 o 
  -3  11   1       57.24       43.81     27.27 o 
  -2  11   1     3106.05     2990.02    108.59 o 
  -1  11   1      246.38      174.72     21.50 o 
   0  11   1     3826.72     3479.98    121.17 o 
   1  11   1       95.60       83.49     17.75 o 
   2  11   1       25.84      -26.81     26.81 o 
   3  11   1        6.93       -8.96     23.13 o 
   4  11   1      615.03      514.29     70.51 o 
  -3  12   1       99.25       93.57     32.47 o 
  -2  12   1        3.30      -31.19     31.19 o 
  -1  12   1       10.45      -30.32     30.32 o 
   0  12   1      766.75      578.64     31.75 o 
   1  12   1      234.01      234.61     40.33 o 
   2  12   1      402.22      331.44     47.52 o 
   3  12   1      107.23       51.76     28.09 o 
  -3  13   1      892.85      870.27    102.96 o 
  -2  13   1      204.12      158.36     30.25 o 
  -1  13   1     3244.16     2707.67    119.88 o 
   0  13   1       82.77       68.12     18.00 o 
   1  13   1      542.57      373.52     51.85 o 
   2  13   1      180.28      169.81     45.42 o 
   3  13   1       59.52      109.29     58.17 o 
  -3  14   1        5.27      -55.07     74.02 o 
  -2  14   1       18.45       26.59     39.99 o 
  -1  14   1       31.32       24.19     18.79 o 
   0  14   1        6.31       -1.73     18.36 o 
   1  14   1      233.01      146.32     37.47 o 
   2  14   1       96.77       10.07     62.68 o 
   3  14   1      345.13      224.71     40.63 o 
  -2  15   1      889.88      855.53    164.74 o 
  -1  15   1       16.53       18.14     18.76 o 
   0  15   1      990.50      858.86     46.09 o 
   1  15   1       96.88       37.05     44.67 o 
   2  15   1      387.24      357.17     80.15 o 
  -2  16   1       34.27       88.79     33.70 o 
  -1  16   1        1.50      -14.22     19.41 o 
   0  16   1        6.41      -21.02     21.35 o 
   1  16   1       73.02       33.20     28.35 o 
   2  16   1       15.15     -105.55    105.55 o 
  -1  17   1      690.41      677.77    130.25 o 
   0  17   1      224.51      156.79     27.19 o 
   1  17   1      239.56       92.50     40.84 o 
  -4   0   2     4110.63     4446.57    179.89 o 
  -2   0   2    11295.63    10962.25    242.25 o 
   0   0   2     2890.83     2425.34     89.03 o 
   2   0   2      553.29      474.58     24.30 o 
   4   0   2     1137.09     1264.43     73.52 o 
  -5   1   2        0.87      -51.72     54.14 o 
  -4   1   2       88.24      133.58     38.08 o 
  -3   1   2       13.36      -16.60     16.60 o 
  -2   1   2       83.97       58.01      9.87 o 
  -1   1   2        6.87        8.84      5.62 o 
   0   1   2       43.73       49.38      3.58 o 
   1   1   2       13.72       10.72      5.33 o 
   2   1   2     2158.38     2129.84     43.04 o 
   3   1   2     1363.86     1304.46     39.11 o 
   4   1   2      396.71      424.56     36.24 o 
   5   1   2      296.75      349.31    148.48 o 
  -5   2   2      897.83     1069.98    108.30 o 
  -4   2   2      188.48      223.24     39.54 o 
  -3   2   2     6849.17     7136.55    153.65 o 
  -2   2   2       38.11       13.61      8.95 o 
  -1   2   2    10980.15    11882.99    206.63 o 
   0   2   2     7952.35     9999.13    238.30 o 
   1   2   2     5582.07     5273.10     95.45 o 
   2   2   2     1312.84     1290.27     29.39 o 
   3   2   2      759.44      701.54     29.08 o 
   4   2   2        2.96      -32.56     32.56 o 
   5   2   2      171.09      222.76     74.11 o 
  -5   3   2       16.97      -20.93     70.40 o 
  -4   3   2       45.49       40.67     31.34 o 
  -3   3   2       82.65       63.50     19.70 o 
  -2   3   2        8.49       -8.82      8.82 o 
  -1   3   2      997.38     1111.96     25.85 o 
   0   3   2     2314.79     2736.13     65.91 o 
   1   3   2     3090.15     3103.35     57.18 o 
   2   3   2      174.70      122.27     10.73 o 
   3   3   2      664.94      635.08     29.09 o 
   4   3   2      234.69      202.68     36.78 o 
   5   3   2      196.50      199.47     98.62 o 
  -5   4   2       62.29     -131.14    173.79 o 
  -4   4   2      826.07     1017.95     60.16 o 
  -3   4   2      482.14      495.91     28.15 o 
  -2   4   2    11498.16    12188.40    228.79 o 
  -1   4   2      239.72      292.74     12.32 o 
   0   4   2    12522.96    15967.78    341.21 o 
   1   4   2      161.49      173.64      7.50 o 
   2   4   2     6371.24     6293.61    113.88 o 
   3   4   2       18.74      -20.65     20.65 o 
   4   4   2      277.60      348.37     49.54 o 
   5   4   2       32.98      -49.08    128.59 o 
  -5   5   2       33.43       95.48    133.79 o 
  -4   5   2        0.74      -15.29     38.61 o 
  -3   5   2      121.50      113.76     25.60 o 
  -2   5   2       77.74       60.42     11.69 o 
  -1   5   2      120.64      116.11     11.17 o 
   0   5   2     1064.19     1329.39     29.90 o 
   1   5   2       15.56       -8.41      8.41 o 
   2   5   2     1813.51     1687.28     37.45 o 
   3   5   2      200.72      116.81     25.47 o 
   4   5   2      543.52      644.40     52.43 o 
  -4   6   2      676.02      728.61     69.31 o 
  -3   6   2     3232.54     3251.49     98.57 o 
  -2   6   2      136.33      131.87     16.30 o 
  -1   6   2    13599.70    15192.11    281.26 o 
   0   6   2      797.22      960.07     22.93 o 
   1   6   2     5035.25     5780.16    159.10 o 
   2   6   2        4.29      -11.24     11.24 o 
   3   6   2     2864.40     2790.13     84.49 o 
   4   6   2       74.83       57.05     45.64 o 
  -4   7   2      164.18       93.68     68.19 o 
  -3   7   2       58.92       88.27     27.85 o 
  -2   7   2      226.75      237.31     21.41 o 
  -1   7   2      377.68      348.31     16.57 o 
   0   7   2      111.77      161.07      8.48 o 
   1   7   2     2314.64     2380.10     70.92 o 
   2   7   2      190.49      139.58     15.84 o 
   3   7   2      708.19      671.42     39.27 o 
   4   7   2       13.67      -32.18     32.18 o 
  -4   8   2     1117.34     1198.95     65.98 o 
  -3   8   2      265.39      360.30     34.67 o 
  -2   8   2     5820.09     6048.91    155.04 o 
  -1   8   2      533.60      553.35     24.45 o 
   0   8   2     5286.19     5747.43    125.23 o 
   1   8   2      513.46      589.19     28.25 o 
   2   8   2     1532.26     1406.71     45.53 o 
   3   8   2      307.67      234.00     39.81 o 
   4   8   2      146.96      106.84     33.80 o 
  -4   9   2        2.02      -37.06     37.06 o 
  -3   9   2        3.90       66.99     28.61 o 
  -2   9   2       36.50       43.16     18.62 o 
  -1   9   2       38.22       22.01     12.46 o 
   0   9   2      487.32      405.95     18.57 o 
   1   9   2      354.36      342.56     37.16 o 
   2   9   2      958.23      875.89     35.77 o 
   3   9   2      251.64      207.16     27.94 o 
   4   9   2      375.85      561.02     63.49 o 
  -4  10   2      355.18      260.84     47.66 o 
  -3  10   2     1797.11     1807.59     70.04 o 
  -2  10   2      365.73      335.07     25.65 o 
  -1  10   2     2628.83     2450.71     76.06 o 
   0  10   2      664.96      631.64     25.27 o 
   1  10   2     1272.06     1218.69     49.63 o 
   2  10   2     1372.16     1240.68     45.42 o 
   3  10   2      273.23      183.08     27.79 o 
   4  10   2        3.00       32.92     38.55 o 
  -4  11   2       91.83       71.11     66.85 o 
  -3  11   2      169.79      117.08     35.04 o 
  -2  11   2       23.58       -7.71     25.98 o 
  -1  11   2     1457.74     1412.13     52.76 o 
   0  11   2       25.16      -12.75     15.08 o 
   1  11   2      979.48      946.79     53.62 o 
   2  11   2       29.08        2.70     17.88 o 
   3  11   2     1643.52     1592.26     81.90 o 
   4  11   2        0.27      -67.98     72.82 o 
  -3  12   2      409.48      485.82     70.43 o 
  -2  12   2      503.56      609.19     42.60 o 
  -1  12   2      861.35      771.33     44.09 o 
   0  12   2     1035.55      861.65     42.55 o 
   1  12   2     1156.59     1102.90     62.44 o 
   2  12   2      454.62      461.48     53.79 o 
   3  12   2      136.86      134.67     31.52 o 
  -3  13   2        2.90       17.23     38.69 o 
  -2  13   2       47.91       22.37     31.67 o 
  -1  13   2       32.41        0.54     19.51 o 
   0  13   2       20.27       -6.03     14.33 o 
   1  13   2        5.02      -30.08     30.08 o 
   2  13   2     1844.57     2085.05    150.66 o 
   3  13   2       57.13      -12.71     25.81 o 
  -3  14   2      351.04      350.75    112.42 o 
  -2  14   2      911.16      792.15     85.10 o 
  -1  14   2      301.96      293.92     29.15 o 
   0  14   2      382.84      351.01     29.84 o 
   1  14   2      669.35      635.76     59.86 o 
   2  14   2      434.99      462.44     86.30 o 
   3  14   2      127.88      119.70     36.23 o 
  -2  15   2        2.16      -27.39     27.39 o 
  -1  15   2      171.83      185.11     48.90 o 
   0  15   2        0.99      -16.83     19.19 o 
   1  15   2      356.48      258.57     56.91 o 
   2  15   2       53.27       41.66     66.07 o 
  -2  16   2      163.09      115.14     54.04 o 
  -1  16   2      133.46      117.58     24.70 o 
   0  16   2      398.42      337.39     44.32 o 
   1  16   2      205.20      138.78     28.30 o 
   2  16   2      225.21      135.40    110.88 o 
  -1  17   2        7.59      -39.81     39.81 o 
   0  17   2      103.77       50.75     44.47 o 
   1  17   2      199.92      182.25     42.67 o 
  -5   0   3       14.08      -38.32     65.10 o 
  -3   0   3       45.13       22.17     23.42 o 
  -1   0   3     1471.40     1379.25     40.31 o 
   1   0   3   106350.64    99879.34   2462.26 o 
   3   0   3     1717.47     1539.17    115.68 o 
   5   0   3      230.43      364.63    177.17 o 
  -5   1   3      158.14      204.58     68.46 o 
  -4   1   3      358.84      463.95     42.65 o 
  -3   1   3     1486.46     1516.37     42.46 o 
  -2   1   3     1725.75     1747.60     35.97 o 
  -1   1   3     1999.04     2057.04     41.34 o 
   0   1   3     9736.70    10051.12    235.64 o 
   1   1   3    16972.35    15054.77    265.42 o 
   2   1   3      263.90      228.31     12.26 o 
   3   1   3      476.54      479.85     28.18 o 
   4   1   3      136.10       82.70     27.84 o 
   5   1   3       14.74      107.84     69.41 o 
  -5   2   3       31.43      176.40     72.56 o 
  -4   2   3        1.78       -2.13     33.34 o 
  -3   2   3      684.46      745.64     31.20 o 
  -2   2   3     1296.88     1355.16     30.00 o 
  -1   2   3      568.61      659.19     16.97 o 
   0   2   3    15735.87    17749.72    397.72 o 
   1   2   3      786.56      746.77     16.92 o 
   2   2   3    15381.60    15540.62    270.29 o 
   3   2   3        0.75      -15.22     15.22 o 
   4   2   3      995.33     1219.84     59.38 o 
   5   2   3       82.01      199.05    163.94 o 
  -5   3   3      282.43      345.44    218.57 o 
  -4   3   3     1189.85     1270.58     60.10 o 
  -3   3   3      893.92      932.60     36.39 o 
  -2   3   3     2968.26     3020.80     58.70 o 
  -1   3   3     1411.91     1535.05     32.86 o 
   0   3   3     4219.23     4816.82    115.68 o 
   1   3   3      339.66      314.99     10.59 o 
   2   3   3     4806.77     4879.59     87.25 o 
   3   3   3       97.09      101.62     19.16 o 
   4   3   3      101.37       78.90     30.83 o 
   5   3   3       10.36       13.86    168.46 o 
  -4   4   3       40.27       28.13     32.08 o 
  -3   4   3      221.28      254.23     23.19 o 
  -2   4   3       94.23      102.06     12.19 o 
  -1   4   3     2193.50     2639.30     57.36 o 
   0   4   3      647.15      737.15     19.73 o 
   1   4   3     4915.50     5031.95     87.97 o 
   2   4   3      611.03      572.61     18.31 o 
   3   4   3     3371.29     3413.57     91.07 o 
   4   4   3       10.93      -30.71     30.71 o 
   5   4   3      999.79      802.14    159.85 o 
  -5   5   3      899.22     1082.17    285.73 o 
  -4   5   3     1032.61     1007.90     62.82 o 
  -3   5   3     3835.52     3794.78    106.61 o 
  -2   5   3       40.31       27.85     11.83 o 
  -1   5   3     3036.60     3306.68     68.71 o 
   0   5   3     1021.57     1141.79     26.22 o 
   1   5   3      804.93      798.56     36.77 o 
   2   5   3       20.08       -5.00     10.21 o 
   3   5   3     1040.03      984.27     40.55 o 
   4   5   3       89.72      120.81     36.18 o 
  -4   6   3      158.82      281.76     46.92 o 
  -3   6   3       41.15        2.77     28.18 o 
  -2   6   3        7.82        6.48     12.92 o 
  -1   6   3      949.36     1112.01     27.10 o 
   0   6   3     5478.08     6353.31    137.35 o 
   1   6   3      201.03      278.72     29.51 o 
   2   6   3     1911.97     1794.39     44.25 o 
   3   6   3      769.97      756.74     42.51 o 
   4   6   3     1448.53     1391.31     66.53 o 
  -4   7   3     1989.68     2126.26     94.08 o 
  -3   7   3      171.59      143.32     49.72 o 
  -2   7   3     4663.55     4862.68    127.26 o 
  -1   7   3      109.56       71.38      9.48 o 
   0   7   3      197.86      145.18      8.28 o 
   1   7   3      279.71      336.05     19.82 o 
   2   7   3     2398.92     2503.16     66.44 o 
   3   7   3       61.92       44.16     26.00 o 
   4   7   3        1.81       47.89     34.66 o 
  -4   8   3        2.07        5.57     40.83 o 
  -3   8   3      128.18       84.26     29.88 o 
  -2   8   3       93.18       84.30     19.51 o 
  -1   8   3     2919.33     3391.33     88.03 o 
   0   8   3     1304.79     1455.77     33.85 o 
   1   8   3     1008.79     1146.54     42.64 o 
   2   8   3      221.75      159.34     17.57 o 
   3   8   3     1906.91     1927.50     70.52 o 
   4   8   3      694.93      806.81     48.96 o 
  -4   9   3      144.59      114.67     42.64 o 
  -3   9   3     1196.39     1359.91     60.03 o 
  -2   9   3        5.89       -9.79     18.41 o 
  -1   9   3     2592.22     2672.94     72.20 o 
   0   9   3      378.76      434.23     19.37 o 
   1   9   3     1245.04     1319.61     51.69 o 
   2   9   3      265.27      255.54     21.13 o 
   3   9   3      331.80      295.85     27.85 o 
   4   9   3       27.45       36.47     33.08 o 
  -4  10   3        0.14      -13.60     44.54 o 
  -3  10   3        2.69      -27.42     27.42 o 
  -2  10   3      798.23      970.19     39.64 o 
  -1  10   3      600.76      526.06     29.15 o 
   0  10   3     3340.58     3317.17     89.98 o 
   1  10   3      998.62     1037.75     44.35 o 
   2  10   3     1560.69     1406.89     49.28 o 
   3  10   3      274.05      212.65     29.68 o 
   4  10   3      335.59      420.06     55.09 o 
  -4  11   3      648.31      547.01     92.52 o 
  -3  11   3        3.50       -9.26     28.49 o 
  -2  11   3      773.79      859.75     51.41 o 
  -1  11   3       33.16       51.21     19.53 o 
   0  11   3     1670.10     1604.86     55.68 o 
   1  11   3      161.81      152.17     47.55 o 
   2  11   3      911.06     1017.12    129.93 o 
   3  11   3        2.70      -17.40     21.54 o 
   4  11   3      206.08      396.62    180.18 o 
  -3  12   3       44.46      -22.30     30.02 o 
  -2  12   3      550.93      678.02     93.52 o 
  -1  12   3     1677.87     1588.67    104.07 o 
   0  12   3      558.34      517.88     29.10 o 
   1  12   3     2062.47     1999.22    109.68 o 
   2  12   3      194.89      152.66     40.91 o 
   3  12   3      660.34      554.81     63.20 o 
  -3  13   3      954.20      999.60     77.59 o 
  -2  13   3      107.74      112.97     59.55 o 
  -1  13   3      292.56      254.73     29.22 o 
   0  13   3      280.67      268.23     23.48 o 
   1  13   3     1550.51     1295.34    103.61 o 
   2  13   3      136.78       57.55     40.05 o 
   3  13   3      458.13      393.32     68.18 o 
  -3  14   3      187.37      228.16    194.04 o 
  -2  14   3      160.70      143.60     60.48 o 
  -1  14   3      588.50      520.55     37.81 o 
   0  14   3      465.49      424.66     43.23 o 
   1  14   3      319.09      267.90     44.48 o 
   2  14   3      598.97      561.46     90.09 o 
   3  14   3       51.79      -18.23     48.63 o 
  -2  15   3      948.48      747.74    101.05 o 
  -1  15   3       28.55       55.56     21.55 o 
   0  15   3      773.72      627.85     37.47 o 
   1  15   3       61.73       -4.04     56.99 o 
   2  15   3      312.48      211.70     76.80 o 
  -2  16   3      124.96      308.12    138.60 o 
  -1  16   3       24.48       12.09     21.24 o 
   0  16   3      406.05      315.14     33.70 o 
   1  16   3      320.34      230.50     46.58 o 
   2  16   3      390.74      274.01    125.81 o 
  -1  17   3      615.41      552.07     96.23 o 
   0  17   3        6.26       -4.27     25.87 o 
   1  17   3      278.05      185.92     72.96 o 
  -4   0   4     3465.84     3156.72    289.45 o 
  -2   0   4      701.14      644.50     27.52 o 
   0   0   4     8886.00     7850.68    282.69 o 
   2   0   4     3232.82     3087.96     85.12 o 
   4   0   4       49.20      -13.76     44.20 o 
  -5   1   4        4.61       73.61     68.33 o 
  -4   1   4       93.92      167.67     40.48 o 
  -3   1   4      852.15      861.46     32.97 o 
  -2   1   4     2539.67     2528.47     51.66 o 
  -1   1   4     6724.32     6874.30    132.28 o 
   0   1   4      200.54      228.15      9.72 o 
   1   1   4       86.30       97.70      7.31 o 
   2   1   4     1429.64     1373.29     30.41 o 
   3   1   4      829.97      837.93     30.91 o 
   4   1   4      745.77      810.80     41.37 o 
   5   1   4      284.59      498.80     84.81 o 
  -5   2   4      871.45      785.24    104.94 o 
  -4   2   4        3.70       -3.45     27.64 o 
  -3   2   4     2335.33     2362.30     62.71 o 
  -2   2   4        2.35       -8.43      8.43 o 
  -1   2   4     6377.21     6664.05    128.50 o 
   0   2   4     1094.91     1116.72     39.94 o 
   1   2   4     5891.00     5269.60     95.12 o 
   2   2   4     1506.96     1548.20     34.34 o 
   3   2   4        1.80       14.32     16.21 o 
   4   2   4       15.31      -32.95     32.95 o 
   5   2   4       70.71      110.69     69.84 o 
  -4   3   4      107.96      133.22     31.00 o 
  -3   3   4      134.86       85.99     19.81 o 
  -2   3   4     1115.37     1087.00     26.99 o 
  -1   3   4     3910.76     4148.79     88.03 o 
   0   3   4     4068.13     4680.88    103.66 o 
   1   3   4     1005.06      824.03     19.88 o 
   2   3   4       80.34       60.16     10.01 o 
   3   3   4     1821.85     1936.03     52.85 o 
   4   3   4      646.10      650.08     51.59 o 
   5   3   4      396.63      336.91    212.17 o 
  -4   4   4     1310.30     1237.21     67.33 o 
  -3   4   4       76.41       99.72     20.95 o 
  -2   4   4     4146.28     4064.19     81.61 o 
  -1   4   4      921.76     1296.70     32.22 o 
   0   4   4     4169.64     4900.04    124.21 o 
   1   4   4     1381.45     1372.43     34.80 o 
   2   4   4      179.59      179.49     12.13 o 
   3   4   4      268.17      286.52     27.53 o 
   4   4   4      271.01      201.17     34.08 o 
   5   4   4       46.80        0.37    126.25 o 
  -4   5   4       10.04       -5.68     40.93 o 
  -3   5   4      420.90      498.10     39.85 o 
  -2   5   4     1745.27     1749.50     45.68 o 
  -1   5   4     1186.26     1309.06     33.50 o 
   0   5   4     5404.53     6021.41    121.96 o 
   1   5   4      888.00      821.48     22.56 o 
   2   5   4     1496.24     1417.87     38.00 o 
   3   5   4      437.64      457.19     38.47 o 
   4   5   4      962.61     1019.41     75.66 o 
  -4   6   4       32.97       -8.73     40.40 o 
  -3   6   4     1972.76     2025.47     75.24 o 
  -2   6   4       86.58      101.28     15.29 o 
  -1   6   4     1984.13     2069.83     51.72 o 
   0   6   4     1701.44     1924.92     42.80 o 
   1   6   4      745.90      801.18     25.38 o 
   2   6   4       57.20       37.01     12.37 o 
   3   6   4        0.90       13.96     23.99 o 
   4   6   4        3.82       21.09     33.63 o 
  -4   7   4       66.76      105.41     56.34 o 
  -3   7   4       70.08       66.30     29.64 o 
  -2   7   4       61.78       65.96     17.93 o 
  -1   7   4     2432.73     2492.21     72.39 o 
   0   7   4      617.48      668.30     18.20 o 
   1   7   4     5107.66     5616.63    164.49 o 
   2   7   4      587.46      599.61     25.48 o 
   3   7   4     1310.68     1328.33     55.74 o 
   4   7   4       59.30       97.44     33.69 o 
  -4   8   4      418.78      474.14     57.68 o 
  -3   8   4       10.98       -1.17     27.12 o 
  -2   8   4     1751.55     1760.57     55.19 o 
  -1   8   4     1553.00     1767.06     57.68 o 
   0   8   4     2475.90     2681.51     61.01 o 
   1   8   4      194.86      162.27     19.06 o 
   2   8   4       27.69       14.24     14.15 o 
   3   8   4       36.76       39.28     24.77 o 
   4   8   4      179.50      150.43     33.67 o 
  -4   9   4       64.81       -5.35     44.71 o 
  -3   9   4        8.11       16.92     27.34 o 
  -2   9   4      702.52      749.71     35.51 o 
  -1   9   4      504.82      571.64     29.20 o 
   0   9   4     3448.43     3428.15     85.58 o 
   1   9   4      394.33      425.73     26.44 o 
   2   9   4     2790.55     2562.01     70.69 o 
   3   9   4      201.76      168.02     24.28 o 
   4   9   4      502.55      510.38     44.97 o 
  -4  10   4      436.87      495.93     60.84 o 
  -3  10   4      952.45      894.16     50.13 o 
  -2  10   4      242.19      265.49     26.13 o 
  -1  10   4     1357.20     1334.21     52.93 o 
   0  10   4       62.26       58.50     11.68 o 
   1  10   4     1078.84     1145.88     47.30 o 
   2  10   4       23.20       26.64     19.27 o 
   3  10   4       96.94      107.48     32.37 o 
   4  10   4       23.18        9.43     54.19 o 
  -4  11   4        6.53      106.62    136.47 o 
  -3  11   4      239.04      281.10     57.80 o 
  -2  11   4       34.93       56.57     24.45 o 
  -1  11   4     2237.56     2036.30     86.97 o 
   0  11   4      597.20      584.42     30.02 o 
   1  11   4     3309.24     3192.24    134.48 o 
   2  11   4       41.16       46.74     28.45 o 
   3  11   4      178.90      164.37     36.34 o 
   4  11   4        0.60      -72.50    199.37 o 
  -3  12   4      316.22      345.30     45.48 o 
  -2  12   4     1277.60     1365.63     65.41 o 
  -1  12   4      393.71      335.52     31.57 o 
   0  12   4      585.38      502.32     31.20 o 
   1  12   4       34.45       41.53     26.31 o 
   2  12   4      145.21       87.72     41.73 o 
   3  12   4        4.32      -17.35     26.60 o 
  -3  13   4       19.37        0.71     40.83 o 
  -2  13   4      487.84      406.45     47.63 o 
  -1  13   4      242.26      209.41     28.79 o 
   0  13   4     2054.04     1797.67    119.10 o 
   1  13   4      395.84      319.39     47.33 o 
   2  13   4      615.44      583.57     58.48 o 
   3  13   4      227.75      223.65     30.08 o 
  -3  14   4      231.70      284.67    196.18 o 
  -2  14   4      399.77      374.46     46.75 o 
  -1  14   4      808.23      720.25     45.86 o 
   0  14   4      118.43       97.60     19.34 o 
   1  14   4      210.87      119.75     63.44 o 
   2  14   4        1.13      -22.04     51.76 o 
   3  14   4        7.39      140.19    105.92 o 
  -2  15   4        1.10       -4.33     49.40 o 
  -1  15   4      670.52      629.44     71.37 o 
   0  15   4        3.14       12.64     17.92 o 
   1  15   4      288.64      266.87     54.48 o 
   2  15   4      252.80      286.54     76.81 o 
  -1  16   4      125.53       65.60     33.09 o 
   0  16   4      218.88      131.09     31.35 o 
   1  16   4      199.68      160.14     45.62 o 
   2  16   4        1.96      -17.06    117.28 o 
  -1  17   4      114.05        8.11     80.37 o 
   0  17   4      360.90      308.44     35.02 o 
   1  17   4       45.30      -13.57     70.94 o 
  -5   0   5      336.46      462.74     89.43 o 
  -3   0   5     2970.28     2992.66    109.03 o 
  -1   0   5    11699.41    11387.09    307.43 o 
   1   0   5     2052.40     1546.92     46.65 o 
   3   0   5     2799.55     2816.71    104.47 o 
  -5   1   5      506.23      395.74     60.25 o 
  -4   1   5      315.29      312.78     43.31 o 
  -3   1   5     2495.58     2493.14     64.38 o 
  -2   1   5     2856.10     2878.23     57.78 o 
  -1   1   5     3586.19     3711.15     76.40 o 
   0   1   5     1086.85      982.20     27.10 o 
   1   1   5        4.83       -0.16      5.44 o 
   2   1   5      301.37      333.98     16.43 o 
   3   1   5      246.82      238.41     21.98 o 
   4   1   5      106.66       27.30     29.72 o 
   5   1   5        1.93     -186.97    186.97 o 
  -5   2   5       24.97       36.78     73.31 o 
  -4   2   5      802.21      843.85     52.72 o 
  -3   2   5      232.84      256.34     25.17 o 
  -2   2   5     5998.18     5885.86    110.91 o 
  -1   2   5      241.12      229.39     13.14 o 
   0   2   5     7773.90     7734.49    167.04 o 
   1   2   5     1330.10     1208.96     28.81 o 
   2   2   5     5419.04     5118.90     98.09 o 
   3   2   5        1.41      -16.15     16.15 o 
   4   2   5     1080.49     1271.70     57.66 o 
   5   2   5        0.17      136.74     76.57 o 
  -4   3   5      701.99      710.87     44.73 o 
  -3   3   5      477.99      466.68     29.31 o 
  -2   3   5     6237.09     6509.11    125.75 o 
  -1   3   5     1325.30     1474.30     33.73 o 
   0   3   5       19.65       26.37      6.84 o 
   1   3   5        6.92       13.29      6.03 o 
   2   3   5       27.90       49.41     10.06 o 
   3   3   5      413.85      392.20     24.90 o 
   4   3   5        3.41       22.43     30.77 o 
   5   3   5        0.88      235.62    191.91 o 
  -4   4   5       38.55       38.57     39.80 o 
  -3   4   5      607.71      698.95     48.02 o 
  -2   4   5      736.63      775.36     26.85 o 
  -1   4   5    13447.83    15567.17    316.94 o 
   0   4   5      188.78      242.04     10.76 o 
   1   4   5    10948.74    10628.28    210.92 o 
   2   4   5      815.84      849.41     22.93 o 
   3   4   5     3905.33     3947.29    102.54 o 
   4   4   5        4.42      -12.99     40.70 o 
  -4   5   5       10.22      -41.37     41.37 o 
  -3   5   5      807.90      867.43     42.59 o 
  -2   5   5      564.21      616.46     26.64 o 
  -1   5   5     2803.26     3095.18     76.34 o 
   0   5   5     1552.50     1866.89     45.50 o 
   1   5   5      396.50      355.11     20.92 o 
   2   5   5      215.16      175.18     14.38 o 
   3   5   5       19.19       11.37     20.90 o 
   4   5   5      101.79       70.35     35.06 o 
  -4   6   5       15.54       19.55     39.27 o 
  -3   6   5     1049.24     1108.63     54.27 o 
  -2   6   5     3276.15     3414.09     91.57 o 
  -1   6   5      400.39      395.32     16.89 o 
   0   6   5    14480.92    17469.82    360.88 o 
   1   6   5      904.37      995.85     45.88 o 
   2   6   5     3682.40     3479.03     79.47 o 
   3   6   5       55.83       88.66     25.44 o 
   4   6   5     1804.65     1954.31     81.14 o 
  -4   7   5     1142.95     1364.07     77.27 o 
  -3   7   5       15.12       18.25     32.31 o 
  -2   7   5      548.15      616.99     33.72 o 
  -1   7   5     1096.79     1260.49     38.21 o 
   0   7   5     1863.05     2152.75     47.89 o 
   1   7   5      923.98     1190.01     77.72 o 
   2   7   5        6.35        4.09     12.44 o 
   3   7   5        0.35        2.35     24.60 o 
   4   7   5      111.13      113.95     35.35 o 
  -4   8   5      283.22      252.28     46.75 o 
  -3   8   5     1343.80     1404.13     70.98 o 
  -2   8   5      840.67      904.16     41.14 o 
  -1   8   5     3715.60     3942.46    117.13 o 
   0   8   5      574.27      608.88     18.59 o 
   1   8   5     3707.18     3934.91    139.23 o 
   2   8   5      433.90      400.94     22.60 o 
   3   8   5     1111.91     1193.67     58.49 o 
   4   8   5      219.82      186.98     40.52 o 
  -4   9   5      169.19      158.27     53.48 o 
  -3   9   5     1125.17     1158.63     59.03 o 
  -2   9   5      141.76      130.23     30.46 o 
  -1   9   5     1814.62     1878.80     62.37 o 
   0   9   5       86.46      123.90     10.91 o 
   1   9   5      601.53      685.51     54.12 o 
   2   9   5       38.36       33.64     13.25 o 
   3   9   5       13.83       -0.68     21.22 o 
   4   9   5      152.66      187.01     40.33 o 
  -4  10   5      237.41      226.00     69.45 o 
  -3  10   5      775.06      710.50     50.19 o 
  -2  10   5     1524.67     1545.06     63.83 o 
  -1  10   5      160.71      217.34     29.01 o 
   0  10   5      922.75      961.88     31.76 o 
   1  10   5      689.19      741.73     35.74 o 
   2  10   5     1172.78     1065.21     40.89 o 
   3  10   5      645.83      640.91     35.44 o 
   4  10   5      485.41      571.94     71.29 o 
  -4  11   5      622.70      458.45    165.26 o 
  -3  11   5      225.64      141.78     42.03 o 
  -2  11   5      278.45      316.48     32.53 o 
  -1  11   5        0.95      -26.80     26.80 o 
   0  11   5     4825.04     4647.00    124.63 o 
   1  11   5       33.83       28.25     24.12 o 
   2  11   5       14.04       57.81     26.56 o 
   3  11   5       17.62      -22.08     22.08 o 
   4  11   5      292.32      229.23    200.44 o 
  -3  12   5      349.89      453.87     81.09 o 
  -2  12   5      506.65      579.77     45.89 o 
  -1  12   5      324.50      359.62     34.80 o 
   0  12   5      298.02      311.56     34.25 o 
   1  12   5      551.79      633.08     44.45 o 
   2  12   5      666.92      731.70    107.26 o 
   3  12   5      832.95      774.30     51.50 o 
  -3  13   5      450.53      392.68     56.85 o 
  -2  13   5        0.69       18.62     34.55 o 
  -1  13   5     1026.58      901.81     85.81 o 
   0  13   5        5.53      -16.71     16.71 o 
   1  13   5      725.41      610.50    111.42 o 
   2  13   5       10.35      -33.34     33.34 o 
   3  13   5      202.50      189.33     29.62 o 
  -3  14   5       85.52      130.07    211.10 o 
  -2  14   5      205.91      290.20     81.10 o 
  -1  14   5      943.27      859.80     87.26 o 
   0  14   5      312.64      289.91     24.94 o 
   1  14   5      106.63       98.87     38.02 o 
   2  14   5      781.96      990.33    123.26 o 
   3  14   5      603.29      636.52    123.63 o 
  -2  15   5      876.94      882.36    106.03 o 
  -1  15   5        1.29      -23.29     23.29 o 
   0  15   5        7.11      -16.38     17.63 o 
   1  15   5        0.43      -42.19     42.19 o 
   2  15   5       51.31      145.07     73.57 o 
  -1  16   5      149.97      147.60     29.19 o 
   0  16   5      351.36      297.06     28.14 o 
   1  16   5      444.70      328.31     65.88 o 
   2  16   5      234.62      208.97    127.94 o 
  -1  17   5      134.11      186.60     82.65 o 
   0  17   5       19.14      -12.74     25.75 o 
  -4   0   6      608.45      763.49     80.84 o 
  -2   0   6     2009.54     2029.76     61.49 o 
   0   0   6     2452.95     2105.74     82.69 o 
   2   0   6     6401.79     6898.37    188.23 o 
   4   0   6      227.62      283.52     44.27 o 
  -5   1   6       44.77      152.05     50.52 o 
  -4   1   6      344.80      292.19     45.93 o 
  -3   1   6      435.14      434.83     25.77 o 
  -2   1   6     2084.23     1934.71     42.89 o 
  -1   1   6     3978.22     4178.79     85.51 o 
   0   1   6     8025.66     7329.23    159.20 o 
   1   1   6     8189.41     6987.09    134.79 o 
   2   1   6     8834.69     8675.21    161.26 o 
   3   1   6      836.50      949.52     35.97 o 
   4   1   6      432.10      506.84     36.18 o 
  -5   2   6      391.88      266.10    149.17 o 
  -4   2   6       12.54      -27.70     33.25 o 
  -3   2   6     1385.22     1311.65     47.78 o 
  -2   2   6     1252.33     1438.40     35.55 o 
  -1   2   6      558.27      533.75     20.38 o 
   0   2   6      147.51      196.55     10.53 o 
   1   2   6        6.92        8.21      6.37 o 
   2   2   6     2035.16     2024.73     43.58 o 
   3   2   6     1627.30     1628.84     46.11 o 
   4   2   6        1.13      -23.92     28.60 o 
   5   2   6       96.99      -76.76    189.98 o 
  -4   3   6      478.83      497.36     42.24 o 
  -3   3   6     1588.88     1472.79     53.79 o 
  -2   3   6      854.25      764.24     24.53 o 
  -1   3   6     5812.04     6025.33    124.85 o 
   0   3   6      557.70      496.42     16.62 o 
   1   3   6     5032.62     4232.10     84.20 o 
   2   3   6     1766.00     1719.58     39.61 o 
   3   3   6     4122.24     4316.98    108.39 o 
   4   3   6      238.89      312.85     37.93 o 
   5   3   6      130.56      279.34    184.45 o 
  -4   4   6      673.19      641.18     62.12 o 
  -3   4   6      124.47       88.19     22.18 o 
  -2   4   6     1388.31     1426.03     39.19 o 
  -1   4   6      116.54       94.86     10.73 o 
   0   4   6      171.60      182.16     10.15 o 
   1   4   6        8.30       14.54      6.53 o 
   2   4   6      328.11      294.25     15.07 o 
   3   4   6        5.07        2.13     21.01 o 
   4   4   6      328.67      399.37     43.17 o 
  -4   5   6     1391.83     1449.49     85.11 o 
  -3   5   6     1869.03     1942.64     65.01 o 
  -2   5   6     4242.48     4274.34    107.45 o 
  -1   5   6      250.39      396.32     15.78 o 
   0   5   6     5409.12     5896.77    136.45 o 
   1   5   6     1768.36     1694.16     60.87 o 
   2   5   6     1449.56     1370.66     44.46 o 
   3   5   6       23.50      -16.29     22.68 o 
   4   5   6     1604.15     1741.03     80.24 o 
  -4   6   6       36.21       55.27     37.70 o 
  -3   6   6     1020.95     1205.86     57.85 o 
  -2   6   6      540.32      562.80     28.39 o 
  -1   6   6     2465.41     2859.66     74.78 o 
   0   6   6      298.85      331.17     11.55 o 
   1   6   6      661.52      721.56     46.14 o 
   2   6   6       17.74       30.70     14.47 o 
   3   6   6       80.20       64.33     23.50 o 
   4   6   6      140.08      112.57     36.41 o 
  -4   7   6      593.38      689.43     67.29 o 
  -3   7   6     2750.49     2855.52    112.45 o 
  -2   7   6      963.44      985.82     44.60 o 
  -1   7   6     4055.11     4052.36    103.75 o 
   0   7   6       33.03       20.84      7.04 o 
   1   7   6     1644.95     1666.84     49.42 o 
   2   7   6      284.83      285.71     19.58 o 
   3   7   6     1886.11     2011.68    128.05 o 
   4   7   6       15.75       15.36     31.56 o 
  -4   8   6      576.98      600.34     56.76 o 
  -3   8   6      507.81      525.53     47.85 o 
  -2   8   6      641.96      713.63     38.35 o 
  -1   8   6       67.53       45.36     12.78 o 
   0   8   6       55.33       94.36      9.77 o 
   1   8   6      782.49      954.29     40.69 o 
   2   8   6        3.60       -3.09     13.07 o 
   3   8   6       27.56       46.85     26.11 o 
   4   8   6      184.31      164.67     37.00 o 
  -4   9   6      751.48      749.78     63.41 o 
  -3   9   6      406.60      395.84     39.83 o 
  -2   9   6     2067.55     2116.42     80.83 o 
  -1   9   6       66.07       69.35     18.34 o 
   0   9   6     3309.08     3539.46     88.63 o 
   1   9   6      272.13      327.87     31.00 o 
   2   9   6     2066.00     1948.94     55.19 o 
   3   9   6      190.15      170.62     29.00 o 
   4   9   6      443.20      383.39     44.38 o 
  -4  10   6       43.03       19.70     49.59 o 
  -3  10   6      393.31      406.84     40.83 o 
  -2  10   6      320.52      329.80     56.65 o 
  -1  10   6       64.72       40.73     20.42 o 
   0  10   6       39.23       37.43     10.90 o 
   1  10   6      349.08      422.38     30.49 o 
   2  10   6      452.57      425.19     24.91 o 
   3  10   6       23.59       42.99     24.01 o 
   4  10   6        1.86      -17.07     78.59 o 
  -4  11   6        0.67       75.70    166.32 o 
  -3  11   6     1159.73     1289.60     93.25 o 
  -2  11   6       46.57      107.82     30.38 o 
  -1  11   6     2161.66     2078.52    145.05 o 
   0  11   6      254.62      314.08     29.80 o 
   1  11   6     2515.56     2596.77    113.08 o 
   2  11   6       59.04      116.10     30.29 o 
   3  11   6      934.25      946.41     48.27 o 
  -3  12   6       56.08       59.39     41.24 o 
  -2  12   6      932.83     1019.47    104.37 o 
  -1  12   6       97.75       51.27     25.81 o 
   0  12   6      298.04      326.23     47.60 o 
   1  12   6       13.35      -19.05     22.57 o 
   2  12   6       73.30       57.01     35.27 o 
   3  12   6        1.23      -22.74     22.74 o 
  -3  13   6      256.96      176.97     48.48 o 
  -2  13   6     1285.06     1238.15    108.58 o 
  -1  13   6       61.02       71.30     24.09 o 
   0  13   6     1203.42     1168.07    105.07 o 
   1  13   6      299.77      296.29     49.85 o 
   2  13   6     1844.62     1885.74    130.04 o 
   3  13   6      104.39      106.77     34.48 o 
  -3  14   6      187.52       77.83    194.04 o 
  -2  14   6        3.32        8.55     32.70 o 
  -1  14   6      104.73      128.52     27.16 o 
   0  14   6      153.26       97.07     20.02 o 
   1  14   6       33.40       -4.26     44.32 o 
   2  14   6        4.98       17.81     41.75 o 
   3  14   6       24.34      134.87    108.94 o 
  -2  15   6      118.54       73.62     39.00 o 
  -1  15   6     1277.89     1247.79    143.12 o 
   0  15   6      114.10       94.57     23.62 o 
   1  15   6     1136.58     1150.40    139.67 o 
   2  15   6       66.38       71.09     69.13 o 
  -1  16   6       12.53       -2.57     28.23 o 
   0  16   6       66.79       51.39     28.22 o 
   1  16   6      101.77       79.96     71.43 o 
   2  16   6       36.82       82.10    127.94 o 
  -1  17   6       28.83       22.77     87.55 o 
   0  17   6      701.95      565.82     61.92 o 
  -5   0   7      122.47      140.76     71.49 o 
  -3   0   7     6099.95     6065.81    200.87 o 
  -1   0   7     1940.53     1632.53     51.46 o 
   1   0   7     7749.30     6603.80    254.31 o 
   3   0   7     4469.79     4576.31    154.63 o 
  -5   1   7      275.34      375.93     73.82 o 
  -4   1   7      476.51      647.10     53.05 o 
  -3   1   7      245.23      176.17     23.04 o 
  -2   1   7       46.29       56.13     11.46 o 
  -1   1   7      303.56      321.02     13.93 o 
   0   1   7     1633.51     1528.76     43.18 o 
   1   1   7      173.57      155.77      9.90 o 
   2   1   7      320.57      420.84     17.81 o 
   3   1   7        7.89       11.02     19.22 o 
   4   1   7       71.20       49.77     31.51 o 
  -4   2   7     1251.58     1340.97     72.39 o 
  -3   2   7       13.75      -11.80     21.83 o 
  -2   2   7     4114.92     4078.07     89.75 o 
  -1   2   7       93.60       99.37     10.33 o 
   0   2   7    13310.32    12083.90    261.86 o 
   1   2   7      200.67      158.18     10.04 o 
   2   2   7     4627.64     4312.47     86.32 o 
   3   2   7      157.15      130.19     19.77 o 
   4   2   7      439.05      442.58     41.57 o 
  -4   3   7      295.95      307.88     39.97 o 
  -3   3   7      179.96      144.23     24.72 o 
  -2   3   7      717.52      744.25     24.67 o 
  -1   3   7      203.64      240.83     13.67 o 
   0   3   7     1105.47     1101.64     34.95 o 
   1   3   7      365.21      288.33     11.80 o 
   2   3   7       13.17       30.90     10.23 o 
   3   3   7       53.66       19.04     22.46 o 
   4   3   7      267.49      397.37     40.64 o 
  -4   4   7      653.68      727.72     65.22 o 
  -3   4   7     1877.97     1749.90     61.14 o 
  -2   4   7       66.01       77.34     14.46 o 
  -1   4   7     8126.10     8079.04    171.87 o 
   0   4   7      558.14      798.02     26.98 o 
   1   4   7     7597.88     6548.41    123.62 o 
   2   4   7      573.18      566.40     19.46 o 
   3   4   7      632.99      757.32     36.26 o 
   4   4   7       41.66       53.69     39.43 o 
  -4   5   7      825.62      847.33     69.43 o 
  -3   5   7      703.93      725.95     39.95 o 
  -2   5   7       17.43       32.28     14.57 o 
  -1   5   7       65.98      108.23     10.85 o 
   0   5   7        0.24       15.82      7.96 o 
   1   5   7      176.58      150.62      8.19 o 
   2   5   7       87.63       76.52     12.24 o 
   3   5   7      134.09      125.66     26.76 o 
   4   5   7       25.87       79.52     35.09 o 
  -4   6   7      622.92      632.26     56.64 o 
  -3   6   7       20.01        0.01     26.83 o 
  -2   6   7     3423.35     3396.13     87.51 o 
  -1   6   7      378.79      373.53     18.13 o 
   0   6   7     4290.83     4473.00    104.82 o 
   1   6   7     1135.50     1103.15     54.34 o 
   2   6   7     2639.71     2574.83     68.56 o 
   3   6   7       56.36       51.22     24.57 o 
   4   6   7      217.28      296.67     44.46 o 
  -4   7   7       62.99       65.49     44.58 o 
  -3   7   7      774.67      804.37     49.16 o 
  -2   7   7      566.92      588.09     35.11 o 
  -1   7   7        6.15       11.94     12.02 o 
   0   7   7       14.94       46.78      7.97 o 
   1   7   7        0.55       -9.79      9.79 o 
   2   7   7      775.20      758.57     35.61 o 
   3   7   7      192.66      244.43     28.80 o 
   4   7   7      196.87      330.41     58.01 o 
  -4   8   7       32.16       19.14     45.27 o 
  -3   8   7      179.92      199.17     33.96 o 
  -2   8   7      184.07      209.69     28.85 o 
  -1   8   7     3281.25     3473.89    105.48 o 
   0   8   7     2443.50     2664.36     56.77 o 
   1   8   7     5386.32     5890.71    185.18 o 
   2   8   7      447.75      382.27     26.38 o 
   3   8   7      593.46      620.30     39.79 o 
   4   8   7       23.11       -3.37     35.73 o 
  -4   9   7       30.58       80.77     55.35 o 
  -3   9   7      380.60      390.38     39.05 o 
  -2   9   7      197.99      162.12     29.32 o 
  -1   9   7       11.26       -5.48     17.43 o 
   0   9   7      377.69      423.58     20.77 o 
   1   9   7       55.28       58.14     17.48 o 
   2   9   7       14.06       29.32     13.53 o 
   3   9   7      747.70      774.27     57.42 o 
   4   9   7       84.36       60.71     55.65 o 
  -4  10   7      103.68      134.06     74.25 o 
  -3  10   7      675.83      694.65     56.18 o 
  -2  10   7      679.34      808.30     46.38 o 
  -1  10   7      540.51      598.16     35.75 o 
   0  10   7     2850.20     3139.68     84.85 o 
   1  10   7      816.11      833.24     39.35 o 
   2  10   7     2279.62     2119.14     63.27 o 
   3  10   7      124.30      125.45     23.00 o 
   4  10   7       42.51       78.90    221.76 o 
  -3  11   7       18.11      -30.81     35.22 o 
  -2  11   7       39.34       39.87     28.59 o 
  -1  11   7       39.06      -22.56     24.53 o 
   0  11   7      212.13      292.92     30.73 o 
   1  11   7      451.53      534.91     51.71 o 
   2  11   7      536.20      480.32     40.13 o 
   3  11   7        5.06       31.40     22.14 o 
  -3  12   7      304.06      380.61     51.18 o 
  -2  12   7      505.92      540.92    100.61 o 
  -1  12   7     1715.66     1692.01     89.98 o 
   0  12   7      999.59     1083.34     66.94 o 
   1  12   7      844.12      885.89     57.40 o 
   2  12   7      155.03       97.05     37.89 o 
   3  12   7      430.29      396.30     70.56 o 
  -3  13   7      210.33      129.94     59.14 o 
  -2  13   7       35.62       35.10     53.07 o 
  -1  13   7       46.35       34.76     27.19 o 
   0  13   7       88.55       94.80     37.41 o 
   1  13   7      343.25      283.70     39.60 o 
   2  13   7      372.88      395.23     49.16 o 
   3  13   7       40.68      103.91     43.41 o 
  -3  14   7      169.71      281.47    204.71 o 
  -2  14   7      282.11      376.21    121.16 o 
  -1  14   7      751.80      704.38     51.03 o 
   0  14   7     1462.01     1462.45    169.33 o 
   1  14   7      461.75      382.76     87.43 o 
   2  14   7       99.24      106.74     41.35 o 
  -2  15   7       86.75      123.61     43.11 o 
  -1  15   7        3.39       21.44     28.90 o 
   0  15   7        0.11       10.54     23.49 o 
   1  15   7        0.53       40.51     54.37 o 
   2  15   7        9.18        2.32     65.13 o 
  -1  16   7       97.54      124.59     35.47 o 
   0  16   7      525.02      494.21     42.78 o 
   1  16   7      297.98      159.93     79.96 o 
   2  16   7      115.14      247.35    143.93 o 
  -1  17   7       80.77      173.79    181.25 o 
   0  17   7       19.46      -28.10     32.11 o 
  -4   0   8      137.10      151.62     55.67 o 
  -2   0   8        0.90       -5.55     14.44 o 
   0   0   8      121.56      100.33     27.20 o 
   2   0   8      562.65      485.18     26.87 o 
   4   0   8     1301.46     1473.83     84.12 o 
  -5   1   8     1263.10     1053.72    111.10 o 
  -4   1   8     1655.30     1799.74     86.50 o 
  -3   1   8     1095.15     1071.83     42.65 o 
  -2   1   8     5232.16     5240.49    113.00 o 
  -1   1   8     6791.00     6492.05    150.08 o 
   0   1   8     9293.85     8828.68    207.54 o 
   1   1   8     2111.88     1717.68     40.43 o 
   2   1   8      172.99      165.71     13.15 o 
   3   1   8      663.78      726.12     33.79 o 
   4   1   8       89.99        9.86     35.31 o 
  -4   2   8      273.15      223.83     41.80 o 
  -3   2   8        4.56      -11.39     22.01 o 
  -2   2   8       76.59       66.19     13.93 o 
  -1   2   8        2.58        8.40      9.36 o 
   0   2   8      495.13      430.17     16.63 o 
   1   2   8      763.16      563.50     19.64 o 
   2   2   8      597.25      637.37     21.26 o 
   3   2   8     1422.12     1418.60     44.14 o 
   4   2   8      131.41       93.01     32.93 o 
  -4   3   8      435.58      407.31     42.80 o 
  -3   3   8     2141.81     2092.75     69.06 o 
  -2   3   8     1491.09     1547.85     42.03 o 
  -1   3   8    13903.26    14729.42    320.32 o 
   0   3   8     4867.90     4686.45    105.06 o 
   1   3   8     1644.34     1313.89     28.96 o 
   2   3   8      819.68      774.07     24.11 o 
   3   3   8      290.53      359.09     29.35 o 
   4   3   8      474.24      518.13     43.31 o 
  -4   4   8      166.61      170.36     45.07 o 
  -3   4   8       66.83       71.18     24.36 o 
  -2   4   8       99.58      132.10     15.71 o 
  -1   4   8      177.69      201.61     14.28 o 
   0   4   8     2052.48     2192.36     53.50 o 
   1   4   8      277.94      285.26     12.19 o 
   2   4   8     1915.63     1841.65     43.33 o 
   3   4   8      483.46      606.42     42.74 o 
   4   4   8      705.41      919.91     62.20 o 
  -4   5   8      654.77      703.39     59.74 o 
  -3   5   8       32.11      -22.87     22.87 o 
  -2   5   8     2680.10     2604.31     72.80 o 
  -1   5   8     1778.48     1996.75     52.39 o 
   0   5   8     9011.78     9555.26    210.69 o 
   1   5   8     2353.74     2098.51     42.44 o 
   2   5   8     1864.56     1645.53     44.63 o 
   3   5   8      387.53      411.47     31.89 o 
   4   5   8      374.65      363.99     45.18 o 
  -4   6   8      178.04      183.51     45.18 o 
  -3   6   8      423.77      426.61     39.29 o 
  -2   6   8      901.58      857.12     35.62 o 
  -1   6   8      467.34      537.08     22.47 o 
   0   6   8      143.54      164.58     11.55 o 
   1   6   8     2414.74     2276.23     53.51 o 
   2   6   8      270.01      261.41     19.89 o 
   3   6   8      675.68      672.67     39.94 o 
   4   6   8        5.65       27.13     37.84 o 
  -4   7   8       34.62       86.72     43.57 o 
  -3   7   8     2338.44     2381.22     90.36 o 
  -2   7   8       49.37       41.92     18.55 o 
  -1   7   8     3595.89     3789.44     97.65 o 
   0   7   8      665.00      690.86     20.93 o 
   1   7   8     5124.92     5247.74    154.51 o 
   2   7   8      924.58      944.77     43.76 o 
   3   7   8      566.07      620.98     39.28 o 
   4   7   8       13.00      -37.31     37.31 o 
  -4   8   8      277.82      232.36     61.51 o 
  -3   8   8      127.07      106.62     38.05 o 
  -2   8   8       96.10       64.63     24.62 o 
  -1   8   8     1057.87     1141.43     37.86 o 
   0   8   8      206.85      256.16     13.14 o 
   1   8   8        4.17       13.64     14.73 o 
   2   8   8      495.23      440.38     24.49 o 
   3   8   8       52.50      108.82     24.72 o 
   4   8   8      167.17      150.26     41.41 o 
  -4   9   8      752.03      773.09     69.48 o 
  -3   9   8      497.24      479.66     40.09 o 
  -2   9   8     4684.17     4691.92    141.47 o 
  -1   9   8      133.40      171.44     23.60 o 
   0   9   8     2711.46     2807.29     69.15 o 
   1   9   8        5.97       21.59     12.48 o 
   2   9   8     2105.46     1918.98     57.97 o 
   3   9   8        2.34        0.17     22.36 o 
   4   9   8      215.32      308.75    106.09 o 
  -4  10   8       60.60       98.09    139.67 o 
  -3  10   8       16.60       46.37     35.20 o 
  -2  10   8      320.41      377.89     37.34 o 
  -1  10   8       51.77       85.87     22.49 o 
   0  10   8        8.10       -5.75     16.32 o 
   1  10   8       23.67       19.82     14.40 o 
   2  10   8       63.23       72.30     19.83 o 
   3  10   8      237.12      268.11     62.91 o 
  -3  11   8     1961.45     2103.79     97.39 o 
  -2  11   8      143.93      118.51     30.71 o 
  -1  11   8     1269.15     1157.39     69.04 o 
   0  11   8       16.38       23.27     13.73 o 
   1  11   8     4502.54     4339.49    150.73 o 
   2  11   8      112.33      104.64     21.42 o 
   3  11   8      419.90      371.58     31.00 o 
  -3  12   8       42.93      -30.05     35.98 o 
  -2  12   8        9.06       26.23     35.75 o 
  -1  12   8       73.14       16.84     28.98 o 
   0  12   8       74.19       73.70     21.68 o 
   1  12   8        9.60      -28.71     28.71 o 
   2  12   8       60.02       92.51     36.00 o 
   3  12   8      197.58      223.64     35.21 o 
  -3  13   8        0.03       20.34     58.41 o 
  -2  13   8     1178.14     1329.37     87.25 o 
  -1  13   8        3.70       29.27     24.83 o 
   0  13   8     1912.24     2042.80    165.89 o 
   1  13   8       45.45       21.28     32.54 o 
   2  13   8      951.84      989.85     68.01 o 
   3  13   8        2.49       39.45     87.83 o 
  -3  14   8       44.58       56.51    202.57 o 
  -2  14   8        2.79       46.38     39.02 o 
  -1  14   8       12.79       -6.32     25.78 o 
   0  14   8      223.12      178.74     27.24 o 
   1  14   8       31.15       31.99     57.57 o 
   2  14   8        4.66       -3.00     51.24 o 
  -2  15   8        6.22       45.59     54.96 o 
  -1  15   8     1622.04     1812.39    101.17 o 
   0  15   8        2.08        6.00     22.93 o 
   1  15   8      273.41       98.09     63.97 o 
   2  15   8        4.28      -94.89    100.22 o 
  -1  16   8       20.02       15.35     35.44 o 
   0  16   8        1.53       21.58     26.57 o 
   1  16   8      333.63      246.29     91.69 o 
  -1  17   8       78.61      185.51    188.71 o 
   0  17   8      802.54      546.91    100.22 o 
  -3   0   9     2790.33     2713.05    122.61 o 
  -1   0   9     6142.29     5692.41    168.31 o 
   1   0   9     9134.00     7597.06    232.57 o 
   3   0   9       18.47      -24.13     24.13 o 
  -5   1   9       40.33      150.51     75.40 o 
  -4   1   9       45.69       59.30     37.91 o 
  -3   1   9      157.68      127.85     23.15 o 
  -2   1   9       20.93        5.97     11.90 o 
  -1   1   9      415.77      414.03     18.38 o 
   0   1   9     1392.58     1311.78     38.03 o 
   1   1   9     2406.12     2011.72     46.95 o 
   2   1   9     2378.57     2302.72     52.25 o 
   3   1   9     1683.35     1779.03     72.28 o 
   4   1   9      220.31      202.41     34.75 o 
  -4   2   9     1112.48     1158.69     68.14 o 
  -3   2   9       70.92       61.70     24.53 o 
  -2   2   9     5182.71     4768.64    104.58 o 
  -1   2   9     1359.83     1527.39     39.45 o 
   0   2   9     4757.94     4223.65     95.59 o 
   1   2   9      264.77      230.61     13.14 o 
   2   2   9     2715.22     2571.31     58.86 o 
   3   2   9     1172.73     1227.66     48.00 o 
   4   2   9        4.91      -17.13     32.66 o 
  -4   3   9      150.04      144.15     40.97 o 
  -3   3   9       29.31        2.79     22.22 o 
  -2   3   9      809.44      857.32     29.02 o 
  -1   3   9        3.42        2.25     10.24 o 
   0   3   9      812.25      748.76     22.91 o 
   1   3   9       32.12       28.36      7.88 o 
   2   3   9     1498.49     1309.64     35.91 o 
   3   3   9     1457.30     1540.80     54.51 o 
   4   3   9     1105.79     1160.63     60.18 o 
  -4   4   9        6.00       -6.09     40.79 o 
  -3   4   9     2755.52     2792.46     90.33 o 
  -2   4   9       85.96      110.97     15.43 o 
  -1   4   9     5139.62     5160.37    122.24 o 
   0   4   9      831.19      904.80     27.12 o 
   1   4   9     2290.73     1891.45     40.24 o 
   2   4   9      157.85      153.35     16.39 o 
   3   4   9      444.28      548.90     32.96 o 
   4   4   9      201.75      256.83     49.47 o 
  -4   5   9      146.76      106.93     41.67 o 
  -3   5   9      426.80      533.10     51.63 o 
  -2   5   9      486.93      592.06     33.13 o 
  -1   5   9      763.93      719.57     25.30 o 
   0   5   9      474.81      658.05     21.98 o 
   1   5   9     2351.16     2131.67     55.32 o 
   2   5   9      615.10      559.15     24.40 o 
   3   5   9      411.07      550.34     40.28 o 
   4   5   9       33.82      -29.75     33.34 o 
  -4   6   9      838.32      837.13     63.15 o 
  -3   6   9      265.91      282.56     39.29 o 
  -2   6   9     4351.96     4454.20    116.58 o 
  -1   6   9      794.57      906.80     33.35 o 
   0   6   9     4454.12     4823.34    109.48 o 
   1   6   9       16.24       15.98      9.15 o 
   2   6   9      322.04      326.04     22.93 o 
   3   6   9       39.47        0.59     23.84 o 
   4   6   9      127.43       99.38     47.28 o 
  -4   7   9       47.89       54.71     43.13 o 
  -3   7   9      180.82      144.61     35.78 o 
  -2   7   9      289.26      253.76     25.54 o 
  -1   7   9     1204.41     1308.18     41.98 o 
   0   7   9      989.93     1065.49     30.28 o 
   1   7   9      104.14      115.41     13.28 o 
   2   7   9      947.72      867.90     43.68 o 
   3   7   9       59.26       43.72     25.07 o 
   4   7   9      693.14      601.37     53.82 o 
  -4   8   9      284.31      406.94     54.86 o 
  -3   8   9     1825.24     1955.13    119.25 o 
  -2   8   9     1351.85     1396.44     61.49 o 
  -1   8   9     3664.97     4111.67    129.27 o 
   0   8   9      230.40      259.45     17.58 o 
   1   8   9      690.09      699.09     27.32 o 
   2   8   9      132.97      123.67     17.55 o 
   3   8   9      321.75      360.65     32.03 o 
   4   8   9        3.98        9.81     50.41 o 
  -4   9   9       47.77       27.34     58.02 o 
  -3   9   9       60.56        1.28     32.52 o 
  -2   9   9      652.77      773.48     46.35 o 
  -1   9   9      477.68      575.24     35.61 o 
   0   9   9        0.21       20.14     11.76 o 
   1   9   9     1043.09     1047.50     37.51 o 
   2   9   9       12.02       34.36     17.50 o 
   3   9   9     1019.05     1221.33     59.66 o 
   4   9   9       18.51      -29.41    106.62 o 
  -3  10   9      300.48      267.66     41.50 o 
  -2  10   9     1680.15     1836.82     73.09 o 
  -1  10   9     1571.30     1634.34     78.16 o 
   0  10   9     1737.94     1946.12     54.46 o 
   1  10   9        8.46        5.66     15.43 o 
   2  10   9       63.89       40.77     14.54 o 
   3  10   9       61.03       13.30     24.58 o 
  -3  11   9        4.73      -13.46     36.56 o 
  -2  11   9      377.79      334.61     36.33 o 
  -1  11   9      154.51      132.82     31.07 o 
   0  11   9     1042.98     1208.74     43.34 o 
   1  11   9      254.00      271.21     25.24 o 
   2  11   9      829.27      858.65     51.40 o 
   3  11   9       18.62      -18.57     21.08 o 
  -3  12   9      194.38      144.86     43.70 o 
  -2  12   9      685.55      793.36     67.74 o 
  -1  12   9     1758.09     1860.08    135.15 o 
   0  12   9      114.80      147.03     20.22 o 
   1  12   9      152.51      123.96     33.65 o 
   2  12   9      127.73      160.34     61.88 o 
   3  12   9       74.73       83.60     27.20 o 
  -3  13   9       56.64      158.56    122.58 o 
  -2  13   9      360.50      345.32     54.51 o 
  -1  13   9      334.95      309.47     42.57 o 
   0  13   9        1.99      -22.54     22.54 o 
   1  13   9      656.38      739.69     64.39 o 
   2  13   9      129.63      107.65     43.68 o 
  -2  14   9      194.99       80.58     44.84 o 
  -1  14   9      355.36      410.35     49.59 o 
   0  14   9      567.00      604.75     67.56 o 
   1  14   9       57.12       66.10     76.76 o 
   2  14   9       33.66       53.59     46.57 o 
  -2  15   9        3.01      -53.12     53.12 o 
  -1  15   9      339.92      440.33     51.09 o 
   0  15   9      320.89      366.40     66.63 o 
   1  15   9      111.29      -20.26     72.50 o 
   2  15   9      679.67      669.56    167.39 o 
  -1  16   9      407.92      414.19     90.09 o 
   0  16   9      288.54      240.71     44.32 o 
   1  16   9      144.79       38.38     78.90 o 
   0  17   9       17.87      -22.70     32.80 o 
  -4   0  10      315.13      317.07     66.97 o 
  -2   0  10     4019.16     3656.43    124.47 o 
   0   0  10      368.75      287.23     30.11 o 
   2   0  10     2997.92     2732.83     87.08 o 
   4   0  10     1506.14     1765.90    117.89 o 
  -4   1  10     1270.64     1462.97     78.45 o 
  -3   1  10     2110.34     1977.40     62.73 o 
  -2   1  10     2254.88     2170.87     55.15 o 
  -1   1  10      359.10      235.33     15.49 o 
   0   1  10      493.25      387.03     19.09 o 
   1   1  10      192.25      119.61     14.82 o 
   2   1  10      151.93      117.94     14.87 o 
   3   1  10      537.60      661.71     32.49 o 
   4   1  10      318.24      283.62     40.28 o 
  -4   2  10       17.77      -26.16     35.96 o 
  -3   2  10       34.09       11.24     22.77 o 
  -2   2  10       69.79       53.37     14.75 o 
  -1   2  10     1606.53     1575.82     40.90 o 
   0   2  10       71.02       80.45     11.26 o 
   1   2  10     4664.36     3734.04     81.37 o 
   2   2  10      126.95      125.14     13.80 o 
   3   2  10     1235.56     1368.93     47.41 o 
   4   2  10       65.45       32.67     43.27 o 
  -4   3  10      431.16      359.31     63.10 o 
  -3   3  10     2655.78     2456.17     78.53 o 
  -2   3  10     1468.82     1427.55     42.46 o 
  -1   3  10     2966.50     2943.01     70.77 o 
   0   3  10      144.71      103.46     12.48 o 
   1   3  10      285.85      214.73     12.94 o 
   2   3  10       95.91       97.90     13.67 o 
   3   3  10      295.82      293.72     27.53 o 
   4   3  10      198.90      175.46     39.61 o 
  -4   4  10       16.82        7.77     45.53 o 
  -3   4  10      783.10      823.83     54.72 o 
  -2   4  10      152.14      115.40     17.75 o 
  -1   4  10      132.72      111.16     13.50 o 
   0   4  10     3280.69     3004.76     77.79 o 
   1   4  10       85.03       72.34     10.68 o 
   2   4  10     2430.46     2090.46     58.94 o 
   3   4  10      169.47      234.79     26.80 o 
   4   4  10      220.00      361.56     47.59 o 
  -4   5  10     1355.76     1304.38     84.96 o 
  -3   5  10     1453.09     1342.37     57.10 o 
  -2   5  10     2925.48     2707.28     81.25 o 
  -1   5  10      580.02      597.28     28.82 o 
   0   5  10     2687.15     2638.35     66.28 o 
   1   5  10      179.77      164.08     18.09 o 
   2   5  10      468.38      458.87     23.44 o 
   3   5  10       67.74       81.04     26.94 o 
   4   5  10        4.00       -4.53     35.05 o 
  -4   6  10      428.54      432.16     53.47 o 
  -3   6  10       74.08       87.79     36.33 o 
  -2   6  10       56.25       32.72     23.55 o 
  -1   6  10      666.38      757.57     31.93 o 
   0   6  10      116.18      113.40     12.54 o 
   1   6  10     1310.82     1209.99     64.45 o 
   2   6  10      368.03      371.46     34.32 o 
   3   6  10     1281.74     1283.61     62.62 o 
   4   6  10       16.26       11.08     39.11 o 
  -4   7  10      227.75      193.86     50.15 o 
  -3   7  10      676.30      826.09     69.80 o 
  -2   7  10     1437.19     1399.40     51.00 o 
  -1   7  10     3601.06     3591.99     99.51 o 
   0   7  10       42.04       16.92     11.43 o 
   1   7  10     1325.53     1418.19     44.82 o 
   2   7  10      315.70      301.48     23.46 o 
   3   7  10       43.54       33.59     24.63 o 
   4   7  10       13.64       55.62     41.60 o 
  -4   8  10       55.78       63.72     58.03 o 
  -3   8  10       42.96       23.23     41.24 o 
  -2   8  10      547.60      496.63     39.99 o 
  -1   8  10       68.12       43.11     16.75 o 
   0   8  10     1418.14     1630.66     42.62 o 
   1   8  10     1154.42     1270.91     53.57 o 
   2   8  10     2229.56     1918.84    102.41 o 
   3   8  10      271.75      306.60     31.55 o 
   4   8  10      426.03      409.10    111.04 o 
  -4   9  10      982.51      672.25    132.70 o 
  -3   9  10      141.48      130.28     42.83 o 
  -2   9  10     1797.83     2094.14     80.24 o 
  -1   9  10      221.19      259.35     27.91 o 
   0   9  10      515.68      661.81     26.62 o 
   1   9  10      343.20      391.13     23.08 o 
   2   9  10      992.92      996.49     67.31 o 
   3   9  10       41.38       47.67     24.00 o 
  -3  10  10      103.69       49.90     39.52 o 
  -2  10  10      250.12      288.62     33.68 o 
  -1  10  10        7.39       33.59     26.90 o 
   0  10  10      514.81      596.04     27.18 o 
   1  10  10     1481.66     1589.96     57.54 o 
   2  10  10      458.56      435.78     29.24 o 
   3  10  10     1190.47     1180.77     52.99 o 
  -3  11  10     2088.92     2272.36    153.44 o 
  -2  11  10        8.22       37.07     40.53 o 
  -1  11  10      545.75      674.23     46.84 o 
   0  11  10      109.35      129.79     18.85 o 
   1  11  10      327.92      340.50     28.91 o 
   2  11  10      184.58      128.50     22.00 o 
   3  11  10       73.62       68.10     27.31 o 
  -3  12  10       20.43      -30.22     45.34 o 
  -2  12  10       60.61       97.65     43.63 o 
  -1  12  10      272.90      292.58     52.71 o 
   0  12  10      311.97      433.84     36.32 o 
   1  12  10      769.99      855.66     70.79 o 
   2  12  10      359.05      336.82     40.57 o 
   3  12  10      156.05      228.69     37.43 o 
  -3  13  10       81.03       -4.13    129.49 o 
  -2  13  10     1066.28     1167.32     96.58 o 
  -1  13  10       26.68       -9.87     27.10 o 
   0  13  10      799.12      876.68     51.60 o 
   1  13  10       18.57      -16.60     27.58 o 
   2  13  10       43.31      -20.79     45.23 o 
  -2  14  10       52.60       25.91     40.69 o 
  -1  14  10       26.33       35.45     28.71 o 
   0  14  10      315.97      302.93     42.47 o 
   1  14  10      546.57      732.46    119.41 o 
   2  14  10      415.58      377.29     65.02 o 
  -2  15  10       14.55       67.23     80.22 o 
  -1  15  10      515.16      522.47     83.57 o 
   0  15  10       14.08       -2.19     30.74 o 
   1  15  10      567.32      481.91    116.21 o 
  -1  16  10       33.13       -9.94     66.26 o 
   0  16  10        2.25       -8.48     31.94 o 
   1  16  10      263.26      226.03    106.62 o 
  -3   0  11     3112.85     3262.75    143.13 o 
  -1   0  11     3671.39     3404.34    123.87 o 
   1   0  11     3123.51     2699.67     97.94 o 
   3   0  11        7.81      -16.31     26.12 o 
  -4   1  11     1065.70     1030.47     91.15 o 
  -3   1  11      890.88      796.28     40.90 o 
  -2   1  11      745.27      698.13     27.74 o 
  -1   1  11     2923.73     2671.02     65.92 o 
   0   1  11     3536.56     3429.57     87.35 o 
   1   1  11     3561.50     3122.26     72.55 o 
   2   1  11     1243.37     1165.09     34.63 o 
   3   1  11      272.57      347.11     26.73 o 
   4   1  11      344.14      461.96     46.65 o 
  -4   2  11     1884.50     1831.24     87.67 o 
  -3   2  11     1187.68     1059.37     46.90 o 
  -2   2  11     2095.53     1946.02     53.09 o 
  -1   2  11       10.43        5.02     11.25 o 
   0   2  11     3989.37     3896.84     97.85 o 
   1   2  11      179.49      170.41     12.99 o 
   2   2  11      550.95      475.93     22.18 o 
   3   2  11      336.54      287.70     29.68 o 
   4   2  11       51.14       37.70     34.46 o 
  -4   3  11       38.38       21.16     36.55 o 
  -3   3  11      526.32      472.61     35.57 o 
  -2   3  11     1270.38     1175.82     39.73 o 
  -1   3  11     1304.62     1239.41     37.66 o 
   0   3  11     6454.21     6320.50    146.50 o 
   1   3  11     3313.46     2891.97     65.25 o 
   2   3  11     1580.39     1401.66     40.03 o 
   3   3  11      281.15      260.70     27.85 o 
   4   3  11      231.98      276.10     47.02 o 
  -4   4  11       77.21       23.37     44.65 o 
  -3   4  11     1250.54     1184.00     98.83 o 
  -2   4  11     1491.71     1432.43     49.07 o 
  -1   4  11     2933.76     3037.46     76.56 o 
   0   4  11       21.33       19.71     11.24 o 
   1   4  11      883.01      800.22     24.75 o 
   2   4  11       67.24       67.94     16.62 o 
   3   4  11       10.70      -21.13     21.13 o 
   4   4  11      197.84      166.57     52.81 o 
  -4   5  11       77.67        2.41     44.80 o 
  -3   5  11      207.45      219.52     31.84 o 
  -2   5  11        3.51       -9.16     22.85 o 
  -1   5  11     2142.38     2101.37     59.55 o 
   0   5  11     2167.29     2280.84     59.36 o 
   1   5  11     5655.00     5434.88    131.68 o 
   2   5  11      633.99      617.40     39.30 o 
   3   5  11     1050.46     1088.41     53.96 o 
   4   5  11      127.47      134.80     44.22 o 
  -4   6  11      692.53      636.07     59.84 o 
  -3   6  11      663.39      740.92     56.11 o 
  -2   6  11     1818.47     1752.84     59.47 o 
  -1   6  11      239.82      277.55     22.20 o 
   0   6  11     1420.10     1458.17     41.85 o 
   1   6  11       23.56       13.35     13.07 o 
   2   6  11       49.47       49.14     17.00 o 
   3   6  11        5.74       35.75     24.90 o 
   4   6  11        2.08      -40.35     41.68 o 
  -4   7  11      129.00       49.01     48.09 o 
  -3   7  11       10.61       74.87     35.84 o 
  -2   7  11     1870.84     1916.80     64.10 o 
  -1   7  11       17.73       -9.70     14.96 o 
   0   7  11     4166.65     4463.71    117.52 o 
   1   7  11       94.47       58.40     15.69 o 
   2   7  11     2160.55     1825.79     63.07 o 
   3   7  11      282.03      258.35     31.03 o 
   4   7  11      315.83      323.80    116.21 o 
  -4   8  11      206.70      147.79     59.48 o 
  -3   8  11     1140.34     1227.51     93.68 o 
  -2   8  11       20.46        0.30     27.74 o 
  -1   8  11      741.44      754.27     33.75 o 
   0   8  11      149.89      135.90     15.18 o 
   1   8  11      439.15      441.04     23.98 o 
   2   8  11      420.06      376.11     25.77 o 
   3   8  11       90.76       70.93     25.07 o 
   4   8  11       16.51       -6.40    121.54 o 
  -4   9  11       15.86      -62.95    104.95 o 
  -3   9  11      511.55      622.00     60.47 o 
  -2   9  11      356.11      318.18     36.32 o 
  -1   9  11     4969.51     5277.26    162.04 o 
   0   9  11        9.26       15.62     13.70 o 
   1   9  11     1116.74     1212.92     60.98 o 
   2   9  11       30.99       10.34     17.39 o 
   3   9  11     1059.43     1022.08     72.79 o 
  -3  10  11        9.62      -26.59     39.15 o 
  -2  10  11     1008.00     1269.32     60.42 o 
  -1  10  11       46.10       35.03     28.34 o 
   0  10  11      408.03      481.82     23.87 o 
   1  10  11      170.17      236.21     23.99 o 
   2  10  11      603.51      552.38     58.74 o 
   3  10  11       96.26       89.80     26.07 o 
  -3  11  11        1.21       23.08     45.10 o 
  -2  11  11     1643.28     1821.88     87.44 o 
  -1  11  11       35.16        3.34     28.23 o 
   0  11  11      773.11      917.51     46.84 o 
   1  11  11        2.93       -1.35     15.88 o 
   2  11  11     1533.12     1521.07     63.07 o 
   3  11  11       78.90       96.88     29.30 o 
  -3  12  11      636.61      762.79     77.53 o 
  -2  12  11       82.03       74.03     39.31 o 
  -1  12  11      526.03      596.81     46.00 o 
   0  12  11       71.68      106.46     22.72 o 
   1  12  11      884.03      965.42     49.34 o 
   2  12  11      124.58      111.33     50.13 o 
   3  12  11        3.22        2.74     57.11 o 
  -2  13  11       11.52       11.22     39.76 o 
  -1  13  11      881.34      907.33     66.96 o 
   0  13  11       26.03       13.61     29.58 o 
   1  13  11      756.56      838.87     73.43 o 
   2  13  11       95.75      231.89     58.80 o 
  -2  14  11      334.21      361.31     56.86 o 
  -1  14  11       70.17      103.92     34.71 o 
   0  14  11      339.67      318.67     44.47 o 
   1  14  11        1.40       87.43     75.70 o 
   2  14  11      119.20       90.09     71.24 o 
  -2  15  11      229.44       89.56    108.75 o 
  -1  15  11        1.89       19.93     40.96 o 
   0  15  11      883.36     1016.20    221.76 o 
   1  15  11        0.57        3.86     41.34 o 
   2  15  11      297.08      138.08     96.10 o 
  -1  16  11       56.87       20.08     90.73 o 
   0  16  11       91.88      155.74     51.08 o 
  -4   0  12       45.66       33.63     56.68 o 
  -2   0  12     3090.41     2721.73    107.05 o 
   0   0  12     4283.12     4022.89    142.42 o 
   2   0  12     4864.38     4453.74    146.31 o 
   4   0  12      245.33      330.87     77.74 o 
  -4   1  12      163.61      142.30     42.45 o 
  -3   1  12      822.55      810.33     41.37 o 
  -2   1  12      188.33      212.72     20.97 o 
  -1   1  12      666.19      652.51     32.12 o 
   0   1  12       62.37       29.91     13.49 o 
   1   1  12        0.78      -16.49     16.49 o 
   2   1  12        7.96       26.56     13.17 o 
   3   1  12      171.19      171.43     23.97 o 
   4   1  12       98.03      150.11     41.64 o 
  -4   2  12       99.48       13.22     40.86 o 
  -3   2  12      556.77      464.70     38.16 o 
  -2   2  12      320.95      299.56     21.54 o 
  -1   2  12     5841.57     5409.06    128.77 o 
   0   2  12      322.20      370.48     22.82 o 
   1   2  12     2428.61     2001.38     52.06 o 
   2   2  12      253.15      281.47     21.26 o 
   3   2  12     2410.60     2574.11     85.68 o 
   4   2  12      344.08      253.41     41.78 o 
  -4   3  12      348.06      408.57     49.38 o 
  -3   3  12       21.28       48.30     26.92 o 
  -2   3  12      380.84      350.19     24.79 o 
  -1   3  12        6.88        2.50     12.95 o 
   0   3  12      867.10      882.94     28.83 o 
   1   3  12      385.61      369.76     18.82 o 
   2   3  12       14.58       25.29     13.85 o 
   3   3  12       32.65       15.57     24.93 o 
   4   3  12      414.72      464.05     52.33 o 
  -4   4  12      422.25      466.58     53.99 o 
  -3   4  12        5.01       12.33     26.09 o 
  -2   4  12     2120.24     2081.00     69.93 o 
  -1   4  12       69.84       57.43     14.27 o 
   0   4  12     2838.16     2651.82     70.94 o 
   1   4  12      319.38      322.04     17.46 o 
   2   4  12     1757.46     1590.70     50.30 o 
   3   4  12      169.65      213.78     27.59 o 
   4   4  12      804.25     1048.54     69.88 o 
  -4   5  12      573.64      722.16     76.17 o 
  -3   5  12       61.59      155.27     33.42 o 
  -2   5  12      110.52       70.56     23.02 o 
  -1   5  12       89.19      103.81     16.40 o 
   0   5  12      260.82      274.04     18.27 o 
   1   5  12      320.35      302.18     19.10 o 
   2   5  12      176.46      139.87     18.65 o 
   3   5  12       35.91        6.65     24.85 o 
   4   5  12        4.28      141.65     47.35 o 
  -4   6  12       41.32       65.89     51.28 o 
  -3   6  12     1020.06     1064.60     53.16 o 
  -2   6  12      422.59      419.58     32.65 o 
  -1   6  12     2175.97     2193.41     67.41 o 
   0   6  12      409.62      451.13     27.49 o 
   1   6  12     2764.59     2400.51     68.02 o 
   2   6  12      114.44      116.03     21.33 o 
   3   6  12      595.83      639.86     49.80 o 
   4   6  12       56.27       54.16     59.30 o 
  -4   7  12      267.16      235.40     56.08 o 
  -3   7  12      450.19      622.52     59.31 o 
  -2   7  12       24.45       51.09     25.14 o 
  -1   7  12      832.53      926.38     37.87 o 
   0   7  12      422.80      463.98     28.53 o 
   1   7  12        1.51       37.76     15.26 o 
   2   7  12      264.05      338.69     31.24 o 
   3   7  12       86.81       59.97     27.05 o 
  -4   8  12       57.32       89.83     74.35 o 
  -3   8  12      564.75      578.16     58.51 o 
  -2   8  12     1437.88     1442.20     69.61 o 
  -1   8  12      685.04      671.70     32.82 o 
   0   8  12     3306.56     3660.89     99.73 o 
   1   8  12      323.12      289.46     21.92 o 
   2   8  12      636.63      587.95     32.34 o 
   3   8  12       21.53        4.98     28.51 o 
   4   8  12      337.69      330.51    156.73 o 
  -4   9  12      335.51       73.57    207.90 o 
  -3   9  12      103.15       85.51     46.64 o 
  -2   9  12      558.52      648.49     57.53 o 
  -1   9  12      367.18      419.85     32.85 o 
   0   9  12      450.66      483.82     27.08 o 
   1   9  12      104.69       85.88     16.36 o 
   2   9  12       61.34       23.42     18.65 o 
   3   9  12       22.12       79.38     26.37 o 
  -3  10  12       98.31       90.72     52.23 o 
  -2  10  12      334.20      358.68     40.35 o 
  -1  10  12     1819.26     1990.50     91.11 o 
   0  10  12     1709.02     1925.04     58.95 o 
   1  10  12     1609.28     1799.31     71.04 o 
   2  10  12        9.26       34.63     18.51 o 
   3  10  12       88.91       94.55     29.16 o 
  -3  11  12      665.73      841.86     90.56 o 
  -2  11  12        1.87      -35.01     35.01 o 
  -1  11  12      233.85      247.60     36.13 o 
   0  11  12      105.86       98.60     21.57 o 
   1  11  12        9.47       24.81     18.18 o 
   2  11  12       33.17       49.71     17.83 o 
   3  11  12       25.41       25.09     29.27 o 
  -3  12  12      138.25      -83.88     83.88 o 
  -2  12  12      143.58      226.52     46.43 o 
  -1  12  12     1086.42     1188.81    147.77 o 
   0  12  12      984.51     1085.29    105.88 o 
   1  12  12      339.80      432.27     35.70 o 
   2  12  12      347.95      364.90     31.35 o 
   3  12  12      125.98      125.81     72.75 o 
  -2  13  12      192.51      240.51     50.84 o 
  -1  13  12      140.54       77.73     37.43 o 
   0  13  12       44.93       26.53     31.76 o 
   1  13  12        2.05      -11.89     23.30 o 
   2  13  12        6.22       21.92     35.96 o 
  -2  14  12      369.32      340.65     62.05 o 
  -1  14  12       20.71       -6.60     38.08 o 
   0  14  12      675.41      847.47    234.03 o 
   1  14  12      316.33      435.86     45.58 o 
   2  14  12      213.29      139.14     79.16 o 
  -2  15  12        0.91       24.52    117.28 o 
  -1  15  12      184.02      237.07     58.68 o 
   0  15  12      320.78      334.00     65.48 o 
   1  15  12       13.48       -3.21     48.44 o 
  -1  16  12      460.35      602.39    208.97 o 
  -3   0  13     3310.08     3288.03    151.10 o 
  -1   0  13       72.32       40.95     20.56 o 
   1   0  13      123.16      129.81     23.09 o 
   3   0  13      131.87      100.14     38.41 o 
  -4   1  13      284.72      282.44     48.15 o 
  -3   1  13     1057.75      893.49     43.85 o 
  -2   1  13     2230.30     2119.36     68.11 o 
  -1   1  13     3959.63     3562.91     96.34 o 
   0   1  13      641.42      635.81     28.63 o 
   1   1  13      849.08      653.58     27.03 o 
   2   1  13      647.28      601.25     28.05 o 
   3   1  13      435.53      501.12     32.97 o 
   4   1  13      299.63      456.57     63.82 o 
  -4   2  13      404.42      257.67     49.77 o 
  -3   2  13        5.25       20.06     27.19 o 
  -2   2  13     2855.16     2743.90     76.22 o 
  -1   2  13       12.31        2.64     14.15 o 
   0   2  13        1.06      -12.63     12.63 o 
   1   2  13       52.90       68.27     13.69 o 
   2   2  13      183.61      129.92     17.22 o 
   3   2  13       19.20        8.11     25.57 o 
   4   2  13       37.28       44.27     41.47 o 
  -4   3  13     1002.95      938.09     67.65 o 
  -3   3  13      665.33      628.32     51.59 o 
  -2   3  13     3706.05     3189.50     90.70 o 
  -1   3  13     1460.59     1490.45     45.76 o 
   0   3  13     3354.19     3187.98     86.69 o 
   1   3  13      458.16      402.67     23.30 o 
   2   3  13      801.92      832.77     35.50 o 
   3   3  13       83.69      102.54     37.27 o 
   4   3  13      195.86      324.42     58.18 o 
  -4   4  13        8.16       59.91     41.07 o 
  -3   4  13      738.61      755.07     45.97 o 
  -2   4  13      204.10      195.86     26.36 o 
  -1   4  13     1558.25     1614.22     49.42 o 
   0   4  13      243.98      210.23     18.83 o 
   1   4  13       31.90       80.19     14.51 o 
   2   4  13      168.21      165.97     20.15 o 
   3   4  13      105.83       72.47     30.59 o 
   4   4  13       44.87       52.82     43.69 o 
  -4   5  13       60.03       56.78     70.33 o 
  -3   5  13     2622.38     2446.83    145.87 o 
  -2   5  13     1378.87     1301.80     53.00 o 
  -1   5  13     2695.51     2461.28     78.09 o 
   0   5  13      558.34      553.14     26.61 o 
   1   5  13     2953.60     2547.53     71.48 o 
   2   5  13       92.18       84.64     20.27 o 
   3   5  13      526.03      603.90     42.32 o 
   4   5  13      108.62       60.12     56.22 o 
  -4   6  13      620.46      663.17     71.95 o 
  -3   6  13      109.69      126.58     36.64 o 
  -2   6  13      352.03      351.50     30.31 o 
  -1   6  13        6.56       -2.24     18.22 o 
   0   6  13      953.60      903.53     41.86 o 
   1   6  13        3.71        2.58     13.21 o 
   2   6  13        5.97       36.24     19.76 o 
   3   6  13       61.55        2.48     27.81 o 
  -4   7  13      966.04      948.54     95.52 o 
  -3   7  13       78.74      111.70     40.63 o 
  -2   7  13     1027.80     1123.32     59.78 o 
  -1   7  13      680.99      734.26     36.15 o 
   0   7  13     3445.88     3488.67    100.82 o 
   1   7  13       75.70       59.97     19.49 o 
   2   7  13     1285.73     1245.25    109.00 o 
   3   7  13      267.15      259.97     32.37 o 
  -4   8  13       34.24        3.07    107.64 o 
  -3   8  13      211.63      317.57     45.58 o 
  -2   8  13        0.06      -34.97     34.97 o 
  -1   8  13     3528.97     3663.00    128.50 o 
   0   8  13      129.50      144.89     19.72 o 
   1   8  13        2.12       29.68     17.52 o 
   2   8  13      310.70      273.97     27.22 o 
   3   8  13      152.43      133.07     28.02 o 
  -3   9  13     1273.11     1465.59     96.53 o 
  -2   9  13       20.66       -9.49     33.46 o 
  -1   9  13     1278.20     1587.88     82.11 o 
   0   9  13      129.39      138.81     20.69 o 
   1   9  13      855.41      946.36     37.07 o 
   2   9  13      161.99      168.37     23.74 o 
   3   9  13     1178.44     1217.94     71.28 o 
  -3  10  13       70.17      -42.24     42.24 o 
  -2  10  13     1152.88     1332.83    110.38 o 
  -1  10  13        3.27       -1.77     32.35 o 
   0  10  13      613.78      726.65     59.44 o 
   1  10  13      109.39      130.97     20.06 o 
   2  10  13       69.96       63.98     19.52 o 
   3  10  13       50.94       48.13     29.10 o 
  -3  11  13        0.30      114.81     55.13 o 
  -2  11  13     1605.90     1691.59    111.75 o 
  -1  11  13        0.27        7.45     32.95 o 
   0  11  13      546.01      724.17     41.67 o 
   1  11  13        5.46       12.63     18.30 o 
   2  11  13      704.22      669.07     38.15 o 
   3  11  13       64.20      148.34     54.49 o 
  -2  12  13       91.91       73.39     44.10 o 
  -1  12  13      130.36       56.12     43.97 o 
   0  12  13       29.49       42.64     27.14 o 
   1  12  13       59.40       51.39     25.39 o 
   2  12  13      203.19      214.51     29.52 o 
  -2  13  13       32.08       11.50     46.33 o 
  -1  13  13     1423.43     1659.10    150.96 o 
   0  13  13        0.36      -22.80     31.55 o 
   1  13  13      660.76      724.14     45.74 o 
   2  13  13       28.38      -17.10     27.07 o 
  -2  14  13      110.35      195.11    143.93 o 
  -1  14  13       30.50       26.35     56.32 o 
   0  14  13       86.90       18.63     51.27 o 
   1  14  13        7.80       44.26     28.86 o 
   2  14  13        6.23       47.44     91.60 o 
  -1  15  13       32.09       30.19     85.39 o 
   0  15  13      472.81      578.64    185.51 o 
   1  15  13       32.37      145.00    132.21 o 
  -4   0  14      907.21      770.39     90.06 o 
  -2   0  14     4001.35     3509.91    144.69 o 
   0   0  14     5632.95     5490.92    210.24 o 
   2   0  14     2917.74     2516.16     92.16 o 
   4   0  14      260.51      441.87    151.17 o 
  -4   1  14        3.32       91.77     41.91 o 
  -3   1  14      208.57      137.01     37.97 o 
  -2   1  14      108.31       94.85     27.25 o 
  -1   1  14        0.79        9.86     15.42 o 
   0   1  14      107.87      122.46     18.99 o 
   1   1  14      365.65      324.04     22.98 o 
   2   1  14      330.85      277.15     21.76 o 
   3   1  14      166.31      246.46     42.11 o 
   4   1  14      125.51       91.54     93.00 o 
  -4   2  14        1.09      -38.83     38.83 o 
  -3   2  14     2521.33     2253.71     84.33 o 
  -2   2  14     1346.69     1207.54     47.41 o 
  -1   2  14     3417.33     3236.25     85.50 o 
   0   2  14        8.56       -0.36     15.00 o 
   1   2  14     4579.75     3917.29     93.83 o 
   2   2  14        2.53      -12.28     15.34 o 
   3   2  14     1409.01     1559.99     67.89 o 
   4   2  14       76.06       77.65     44.79 o 
  -4   3  14      233.68      183.87     54.75 o 
  -3   3  14      332.96      273.05     35.86 o 
  -2   3  14      367.56      408.80     29.09 o 
  -1   3  14       89.72       67.19     16.09 o 
   0   3  14       76.45       74.68     16.55 o 
   1   3  14      846.93      638.04     27.39 o 
   2   3  14      683.68      623.75     31.99 o 
   3   3  14      358.50      398.45     41.45 o 
   4   3  14        3.82       -8.33     49.11 o 
  -4   4  14     1040.59      932.73     66.41 o 
  -3   4  14       15.99        2.94     31.72 o 
  -2   4  14     1714.86     1667.14     61.29 o 
  -1   4  14     3212.54     3142.16     84.22 o 
   0   4  14     4382.06     4347.57    123.33 o 
   1   4  14       43.46       50.38     14.35 o 
   2   4  14     2817.78     2522.94     72.78 o 
   3   4  14        0.96       -5.16     29.91 o 
   4   4  14      230.93      346.79     69.84 o 
  -4   5  14       83.79       62.37     51.30 o 
  -3   5  14       22.22       36.59     30.94 o 
  -2   5  14      145.01      136.46     25.36 o 
  -1   5  14        0.37       10.22     16.62 o 
   0   5  14      243.60      235.59     20.38 o 
   1   5  14      467.75      462.62     26.27 o 
   2   5  14     1073.03     1010.85     54.47 o 
   3   5  14       17.56       58.79     27.66 o 
   4   5  14      117.91      148.20    137.54 o 
  -4   6  14       88.06       81.41     54.52 o 
  -3   6  14     1011.51      843.09     53.18 o 
  -2   6  14      851.24      830.61     43.13 o 
  -1   6  14     2094.08     2019.14     67.02 o 
   0   6  14       18.76       39.45     18.18 o 
   1   6  14     4316.56     4120.62    108.77 o 
   2   6  14      181.17      217.98     25.70 o 
   3   6  14      356.54      346.12     37.39 o 
  -4   7  14        2.16      154.60    137.54 o 
  -3   7  14      133.86      105.03     43.56 o 
  -2   7  14       47.77       27.18     28.31 o 
  -1   7  14      548.63      549.02     32.44 o 
   0   7  14       29.43       43.99     17.61 o 
   1   7  14      892.15      763.41     51.18 o 
   2   7  14        0.51       25.53     22.24 o 
   3   7  14      167.32      190.64     32.65 o 
  -3   8  14      454.51      462.92     56.45 o 
  -2   8  14     1613.40     1536.13     76.92 o 
  -1   8  14       22.20       -7.86     20.31 o 
   0   8  14     1526.58     1572.94     54.07 o 
   1   8  14      127.32      141.15     25.31 o 
   2   8  14      842.81      819.73     42.55 o 
   3   8  14      508.91      492.04     58.17 o 
  -3   9  14      119.81      149.65     47.93 o 
  -2   9  14        4.84      -10.61     29.56 o 
  -1   9  14        3.39        1.29     20.81 o 
   0   9  14     1625.74     1827.07     61.18 o 
   1   9  14       67.40       73.76     18.53 o 
   2   9  14       58.60       98.57     23.35 o 
   3   9  14       50.58        9.78     26.36 o 
  -3  10  14      632.74      758.64     70.88 o 
  -2  10  14       81.85       60.13     44.36 o 
  -1  10  14     1525.87     1687.92     94.09 o 
   0  10  14      512.08      684.21     36.80 o 
   1  10  14      454.54      532.72     31.05 o 
   2  10  14      314.13      267.47     35.25 o 
   3  10  14      575.53      419.70     52.92 o 
  -3  11  14       20.28       91.32     84.92 o 
  -2  11  14      154.96      196.20     53.47 o 
  -1  11  14      162.42      205.83     42.86 o 
   0  11  14       12.35       59.20     25.15 o 
   1  11  14       75.09      103.36     21.97 o 
   2  11  14       48.89        6.51     20.31 o 
   3  11  14      133.38      -42.65    130.07 o 
  -2  12  14      552.71      689.21    108.78 o 
  -1  12  14      330.72      357.44     48.61 o 
   0  12  14      807.59      908.41     53.03 o 
   1  12  14      258.69      339.56     69.14 o 
   2  12  14      760.25      764.94     54.74 o 
  -2  13  14       40.97       17.83     55.40 o 
  -1  13  14       24.85        6.87     39.16 o 
   0  13  14      137.55      201.07     36.42 o 
   1  13  14       39.59       26.49     27.81 o 
   2  13  14       22.43        7.02     47.90 o 
  -1  14  14      400.51      539.93     82.66 o 
   0  14  14      177.78      197.73     55.11 o 
   1  14  14      382.12      409.60     43.47 o 
  -1  15  14        0.32       47.98    159.93 o 
   0  15  14        2.15       -2.13    116.21 o 
  -3   0  15      471.95      503.66     61.75 o 
  -1   0  15      336.89      294.78     34.07 o 
   1   0  15     1024.11      780.67     88.47 o 
   3   0  15      528.70      536.50     60.59 o 
  -4   1  15      319.28      228.42     53.44 o 
  -3   1  15      219.90      230.86     33.34 o 
  -2   1  15     1683.40     1396.58     52.07 o 
  -1   1  15     1185.20     1225.81     45.91 o 
   0   1  15     2079.14     2036.53     64.02 o 
   1   1  15      653.56      523.94     34.69 o 
   2   1  15      132.59       86.55     18.90 o 
   3   1  15      403.38      453.50     35.89 o 
   4   1  15        2.26      -10.19     84.77 o 
  -4   2  15      242.76      225.17     52.58 o 
  -3   2  15       11.57      -28.89     28.89 o 
  -2   2  15       57.85       73.23     22.75 o 
  -1   2  15      244.30      206.51     21.77 o 
   0   2  15     1345.01     1309.85     53.78 o 
   1   2  15        3.36       15.83     14.04 o 
   2   2  15      120.59       59.15     19.63 o 
   3   2  15        7.19       29.27     25.69 o 
   4   2  15      657.58      687.21     78.37 o 
  -4   3  15      990.48      894.22     65.98 o 
  -3   3  15     1043.18      978.19     57.71 o 
  -2   3  15       87.66      102.33     25.23 o 
  -1   3  15      855.21      835.09     34.06 o 
   0   3  15      711.79      663.97     32.00 o 
   1   3  15     1035.97      820.13     30.90 o 
   2   3  15      924.65      881.05     38.15 o 
   3   3  15       36.13      -27.44     27.44 o 
   4   3  15       73.97       46.66     56.41 o 
  -4   4  15       18.65       45.20     42.27 o 
  -3   4  15       79.88       35.06     30.02 o 
  -2   4  15        9.57      -21.35     21.35 o 
  -1   4  15       98.73       89.75     19.37 o 
   0   4  15      295.58      273.14     34.20 o 
   1   4  15       93.26      105.91     17.25 o 
   2   4  15       12.02        9.41     17.27 o 
   3   4  15      448.90      470.37     52.95 o 
   4   4  15       45.79       25.03     97.24 o 
  -4   5  15      302.02      138.61     73.61 o 
  -3   5  15     1598.66     1595.53     75.07 o 
  -2   5  15      615.13      610.85     38.23 o 
  -1   5  15      717.98      662.79     38.84 o 
   0   5  15      233.65      238.17     26.71 o 
   1   5  15      884.38      805.42     33.98 o 
   2   5  15      237.82      238.90     27.80 o 
   3   5  15       14.74       -8.96     30.19 o 
  -4   6  15      372.98      488.03    104.71 o 
  -3   6  15        2.60      -29.69     29.69 o 
  -2   6  15       51.30       33.96     24.03 o 
  -1   6  15      179.85      151.00     23.81 o 
   0   6  15        4.43      -17.54     17.54 o 
   1   6  15       74.42       69.32     19.66 o 
   2   6  15      588.10      558.00     36.18 o 
   3   6  15       62.31      165.97     41.10 o 
  -4   7  15      731.66      984.08    204.71 o 
  -3   7  15      284.53      304.91     51.27 o 
  -2   7  15     1865.77     1852.42    101.10 o 
  -1   7  15      281.32      312.93     27.09 o 
   0   7  15     1503.32     1604.00     70.82 o 
   1   7  15       68.89       42.41     19.98 o 
   2   7  15      273.18      294.06     29.78 o 
   3   7  15      151.02      222.48     34.41 o 
  -3   8  15      185.43      139.09     57.74 o 
  -2   8  15      191.91      128.08     30.60 o 
  -1   8  15      118.07      120.65     29.13 o 
   0   8  15       45.49       48.90     19.91 o 
   1   8  15      433.16      495.02     36.11 o 
   2   8  15      260.82      280.98     28.24 o 
   3   8  15      128.37      144.94     33.81 o 
  -3   9  15      759.91      930.57     77.64 o 
  -2   9  15       33.57       82.63     35.44 o 
  -1   9  15     1829.17     2049.78    104.25 o 
   0   9  15       27.07       53.83     20.70 o 
   1   9  15     1836.01     2105.27     77.26 o 
   2   9  15       77.70      106.44     25.15 o 
   3   9  15        5.00       43.94     31.70 o 
  -3  10  15       63.71      153.81     58.35 o 
  -2  10  15       60.93       35.64     33.86 o 
  -1  10  15      100.32       80.05     40.22 o 
   0  10  15      344.43      382.31     46.85 o 
   1  10  15      470.37      608.44     45.47 o 
   2  10  15      310.76      284.18     39.45 o 
   3  10  15        5.05       31.98     68.85 o 
  -3  11  15        0.27      101.99     90.10 o 
  -2  11  15     1282.03     1561.56    190.67 o 
  -1  11  15        1.10       -4.38     37.13 o 
   0  11  15     1681.53     2153.10    150.20 o 
   1  11  15       15.60       48.98     24.57 o 
   2  11  15      153.39      125.59     24.98 o 
  -2  12  15       66.45       86.52     53.67 o 
  -1  12  15       24.82       36.07     38.59 o 
   0  12  15      350.32      341.82     38.08 o 
   1  12  15      125.40      155.69     38.84 o 
   2  12  15      138.84      137.94     25.83 o 
  -2  13  15        5.60       27.71     75.52 o 
  -1  13  15      768.95      841.50     70.14 o 
   0  13  15        0.43      -27.16     29.78 o 
   1  13  15      442.30      521.05     55.05 o 
   2  13  15        2.65      -39.45     61.84 o 
  -1  14  15       93.08      126.43     76.47 o 
   0  14  15       80.15       69.91     52.88 o 
   1  14  15      410.62      520.31     88.21 o 
   0  15  15      446.60      490.44    184.45 o 
  -4   0  16     1152.82     1129.61    140.23 o 
  -2   0  16     5146.56     4242.45    173.12 o 
   0   0  16     1817.63     1716.59     81.45 o 
   2   0  16      582.80      655.83     44.26 o 
   4   0  16      148.97        9.05    134.49 o 
  -4   1  16       57.69      -19.11     45.32 o 
  -3   1  16       55.52       -7.51     32.24 o 
  -2   1  16      124.99       88.36     23.52 o 
  -1   1  16      322.38      288.32     25.83 o 
   0   1  16     1618.24     1598.18     55.14 o 
   1   1  16      146.83      106.27     36.64 o 
   2   1  16      284.04      242.48     22.85 o 
   3   1  16      209.39      202.97     31.15 o 
   4   1  16      114.61       98.62    143.60 o 
  -4   2  16        0.71      -19.47     46.31 o 
  -3   2  16     1189.11     1153.40     63.73 o 
  -2   2  16        0.46       -7.02     25.89 o 
  -1   2  16     7431.86     6807.60    184.67 o 
   0   2  16       79.04       86.18     22.87 o 
   1   2  16      810.81      627.96     28.87 o 
   2   2  16       55.00      103.77     20.16 o 
   3   2  16      154.35       99.79     37.13 o 
   4   2  16       13.29       62.37     75.39 o 
  -4   3  16        1.14      -39.61     41.36 o 
  -3   3  16      404.68      292.40     46.97 o 
  -2   3  16      130.15      148.95     26.33 o 
  -1   3  16     1133.40      982.76     39.28 o 
   0   3  16      261.81      316.43     24.46 o 
   1   3  16     1488.81     1290.60     59.17 o 
   2   3  16       50.60       52.42     22.06 o 
   3   3  16      179.46      230.41     30.97 o 
   4   3  16        3.09      -45.85    170.59 o 
  -4   4  16      521.83      420.82     74.97 o 
  -3   4  16      112.66      109.42     36.80 o 
  -2   4  16     3050.56     3119.80    104.98 o 
  -1   4  16        1.25       -8.60     18.22 o 
   0   4  16     3874.12     3800.24    117.63 o 
   1   4  16       25.24       17.83     17.71 o 
   2   4  16      532.28      551.40     30.89 o 
   3   4  16      210.51      188.88     38.56 o 
  -4   5  16        5.23      -79.96     79.96 o 
  -3   5  16       32.08       27.50     34.25 o 
  -2   5  16     1479.82     1367.05     56.92 o 
  -1   5  16      565.04      538.13     31.61 o 
   0   5  16      341.05      317.58     26.07 o 
   1   5  16        2.57      -15.47     17.56 o 
   2   5  16     1003.94      892.00     45.01 o 
   3   5  16       11.24        0.79     28.50 o 
  -4   6  16       94.83      122.61    149.26 o 
  -3   6  16     1638.79     1422.43     99.73 o 
  -2   6  16       56.74       76.06     26.01 o 
  -1   6  16     1464.37     1562.94     61.81 o 
   0   6  16      216.52      255.84     25.50 o 
   1   6  16     2783.64     2621.32     92.09 o 
   2   6  16       64.29       25.09     26.77 o 
   3   6  16      174.65      189.48     38.03 o 
  -3   7  16      189.24      180.46     53.89 o 
  -2   7  16       37.79       23.38     25.29 o 
  -1   7  16      281.15      377.81     34.86 o 
   0   7  16       54.13       69.57     22.24 o 
   1   7  16      488.81      535.79     37.24 o 
   2   7  16       15.59        9.59     21.93 o 
   3   7  16      470.37      507.74     50.04 o 
  -3   8  16      365.16      422.39     58.21 o 
  -2   8  16      838.67      904.48     50.83 o 
  -1   8  16      183.85      274.04     27.46 o 
   0   8  16     3816.58     3808.68    113.07 o 
   1   8  16      383.45      490.98     48.79 o 
   2   8  16      418.25      356.11     31.65 o 
   3   8  16       52.70       62.94     34.41 o 
  -3   9  16       49.62       47.37     49.84 o 
  -2   9  16      272.89      310.59     42.17 o 
  -1   9  16       74.94       23.92     25.38 o 
   0   9  16       97.40      158.29     24.23 o 
   1   9  16       92.87      168.11     39.26 o 
   2   9  16      227.66      206.41     28.84 o 
   3   9  16        5.43      -57.45     92.76 o 
  -3  10  16      411.63      270.11    100.94 o 
  -2  10  16      547.90      743.56     76.14 o 
  -1  10  16     1444.15     1424.13     84.89 o 
   0  10  16        7.95      -17.73     19.83 o 
   1  10  16     1189.00     1220.66    170.35 o 
   2  10  16        7.25      -12.88     22.16 o 
  -3  11  16       31.15       90.09    140.98 o 
  -2  11  16        3.93      -19.95     42.82 o 
  -1  11  16      229.77      395.16     50.37 o 
   0  11  16       12.60       54.61     24.24 o 
   1  11  16       93.97       97.24     26.63 o 
   2  11  16       14.61       18.47     24.30 o 
  -2  12  16      474.13      473.65     93.26 o 
  -1  12  16      271.62      274.22     38.35 o 
   0  12  16      587.07      767.71     51.38 o 
   1  12  16        6.66        6.88     32.73 o 
   2  12  16      233.80      206.98     55.73 o 
  -2  13  16      135.16      129.01    166.32 o 
  -1  13  16       40.13       42.24     49.68 o 
   0  13  16      509.93      577.77     50.19 o 
   1  13  16       21.63      -38.71     38.71 o 
  -1  14  16      500.96      564.74     99.15 o 
   0  14  16      271.36      285.16    103.96 o 
   1  14  16      206.08      250.02     83.68 o 
  -3   0  17      404.07      281.44     54.08 o 
  -1   0  17      386.55      524.05     52.32 o 
   1   0  17     2024.02     1674.28    117.88 o 
   3   0  17      883.29     1000.38     75.68 o 
  -4   1  17      530.64      521.05     71.73 o 
  -3   1  17      602.17      647.84     55.34 o 
  -2   1  17       46.72       39.96     23.24 o 
  -1   1  17     1266.77     1311.83     49.47 o 
   0   1  17      305.13      386.25     27.97 o 
   1   1  17      351.76      305.81     42.80 o 
   2   1  17       42.32       16.09     19.42 o 
   3   1  17        1.10      -26.55     26.55 o 
  -4   2  17      101.29      182.31     75.76 o 
  -3   2  17       72.79       38.41     32.95 o 
  -2   2  17      841.07      739.76     49.94 o 
  -1   2  17      278.15      326.03     32.20 o 
   0   2  17      699.05      733.35     35.48 o 
   1   2  17       14.35      -12.39     17.64 o 
   2   2  17     1734.90     1669.15     59.59 o 
   3   2  17       26.80        8.34     29.77 o 
  -4   3  17      371.15      232.78     66.23 o 
  -3   3  17      655.25      624.12     52.05 o 
  -2   3  17     1505.86     1293.32     56.79 o 
  -1   3  17      121.69       71.12     20.45 o 
   0   3  17     1671.88     1758.77     59.31 o 
   1   3  17      125.81       66.78     19.12 o 
   2   3  17        2.96       30.76     20.86 o 
   3   3  17        3.30       73.72     30.40 o 
  -4   4  17       97.58      118.15     58.26 o 
  -3   4  17      174.02      175.74     39.03 o 
  -2   4  17       37.16        0.97     28.29 o 
  -1   4  17      649.15      626.81     35.58 o 
   0   4  17     1590.49     1628.88     61.47 o 
   1   4  17     1671.66     1700.01     58.70 o 
   2   4  17       31.74       -6.74     20.57 o 
   3   4  17     1546.19     1776.30     88.04 o 
  -3   5  17      738.50      700.61     56.12 o 
  -2   5  17      301.59      331.50     39.41 o 
  -1   5  17     1053.37     1135.23     47.57 o 
   0   5  17        5.03      -21.54     21.54 o 
   1   5  17      146.78      140.24     21.62 o 
   2   5  17       15.07       31.10     23.05 o 
   3   5  17        2.73        3.45     28.98 o 
  -3   6  17       30.51       55.46     37.40 o 
  -2   6  17      178.82      215.95     30.38 o 
  -1   6  17      497.34      434.87     34.33 o 
   0   6  17     1083.41     1239.90     64.55 o 
   1   6  17      121.85      115.81     26.72 o 
   2   6  17     2271.69     2170.67     80.14 o 
   3   6  17      102.52      136.12     36.55 o 
  -3   7  17       51.78      234.05     88.02 o 
  -2   7  17     1070.46     1074.77     90.02 o 
  -1   7  17      312.34      338.19     30.37 o 
   0   7  17       18.84       34.54     20.73 o 
   1   7  17       55.83       28.98     24.05 o 
   2   7  17       25.91       30.15     25.45 o 
   3   7  17        7.76      -15.46     34.57 o 
  -3   8  17      265.41      320.45     70.17 o 
  -2   8  17      348.04      414.61     59.67 o 
  -1   8  17      677.12      752.48     40.85 o 
   0   8  17      140.69      162.19     25.58 o 
   1   8  17      491.86      604.23     54.36 o 
   2   8  17      184.67      189.38     28.10 o 
   3   8  17      343.67      404.64    108.08 o 
  -3   9  17      426.15      577.04     96.58 o 
  -2   9  17      241.24      256.31     57.55 o 
  -1   9  17      520.19      518.86     45.77 o 
   0   9  17       95.24      110.49     24.35 o 
   1   9  17      144.11      146.44     29.20 o 
   2   9  17        1.84      -22.77     22.77 o 
   3   9  17       80.62      -13.86    131.14 o 
  -3  10  17       27.52       -3.97    105.46 o 
  -2  10  17      164.85      150.50     48.02 o 
  -1  10  17      212.36      254.60     46.84 o 
   0  10  17      346.19      475.02     54.31 o 
   1  10  17      433.75      522.00     47.73 o 
   2  10  17       85.96      104.11     27.80 o 
  -2  11  17      652.02      855.81     92.95 o 
  -1  11  17      186.92      181.44     46.62 o 
   0  11  17      146.16      118.60     37.77 o 
   1  11  17        8.35      -24.10     30.85 o 
   2  11  17        4.87      -16.18     30.13 o 
  -2  12  17      369.96      349.69     85.94 o 
  -1  12  17        7.22       -7.71     36.00 o 
   0  12  17      206.90      267.10     42.27 o 
   1  12  17      374.14      571.67     69.19 o 
   2  12  17      186.85      116.21     47.50 o 
  -1  13  17      554.24      597.67     83.10 o 
   0  13  17       10.76       46.73     41.74 o 
   1  13  17       21.75      124.74     75.39 o 
  -1  14  17      223.72      304.93    178.05 o 
   0  14  17       79.60      138.60    164.19 o 
  -2   0  18     1103.92     1029.36     80.95 o 
   0   0  18      415.33      490.71     72.33 o 
   2   0  18        0.54      -19.45     28.75 o 
  -3   1  18       95.94       72.81     36.64 o 
  -2   1  18      183.90      177.30     27.66 o 
  -1   1  18     1100.72     1035.61     44.76 o 
   0   1  18      761.49      873.59     40.29 o 
   1   1  18     1278.98     1087.34     82.05 o 
   2   1  18      509.87      486.36     30.79 o 
   3   1  18       23.58      -20.23     29.10 o 
  -3   2  18     1251.91     1073.40     62.66 o 
  -2   2  18       17.56       -4.42     23.94 o 
  -1   2  18     1070.10      917.71     42.34 o 
   0   2  18       17.16       38.91     20.21 o 
   1   2  18       30.08      -15.72     17.75 o 
   2   2  18        0.76       17.15     23.14 o 
   3   2  18      127.05      168.21     33.69 o 
  -4   3  18       23.94      -99.15    118.35 o 
  -3   3  18      718.70      871.89     57.11 o 
  -2   3  18      363.73      376.88     36.00 o 
  -1   3  18       20.40       10.01     21.62 o 
   0   3  18      443.39      559.66     33.10 o 
   1   3  18      567.35      508.22     37.89 o 
   2   3  18      297.84      346.99     31.11 o 
   3   3  18      329.50      373.26     53.23 o 
  -3   4  18        0.45      -33.83     33.83 o 
  -2   4  18     1590.72     1420.90     66.58 o 
  -1   4  18        2.49       -8.88     22.94 o 
   0   4  18      361.79      403.70     33.04 o 
   1   4  18       50.89       66.58     20.91 o 
   2   4  18      303.45      288.45     29.50 o 
   3   4  18        7.27       35.55     35.67 o 
  -3   5  18       34.60       56.37     36.65 o 
  -2   5  18      989.62     1039.26     80.38 o 
  -1   5  18      353.49      375.03     32.92 o 
   0   5  18      314.55      298.02     30.47 o 
   1   5  18       17.01       40.05     21.63 o 
   2   5  18      300.61      367.91     36.11 o 
   3   5  18      101.35       38.65     33.46 o 
  -3   6  18     1522.16     1669.56     82.88 o 
  -2   6  18       65.73       20.82     30.52 o 
  -1   6  18      532.89      551.22     37.48 o 
   0   6  18       21.12       11.45     22.66 o 
   1   6  18      580.70      694.18     43.03 o 
   2   6  18        2.54      -20.59     26.05 o 
   3   6  18        0.26       65.28     41.09 o 
  -3   7  18      271.62      289.55     65.20 o 
  -2   7  18       34.34        7.19     28.41 o 
  -1   7  18     1296.88     1300.60     68.20 o 
   0   7  18      253.26      298.52     29.26 o 
   1   7  18      453.33      488.29     36.43 o 
   2   7  18       63.60       49.92     25.23 o 
  -3   8  18       54.08       33.21     59.18 o 
  -2   8  18     1064.83     1223.39     58.97 o 
  -1   8  18       25.95       28.79     25.39 o 
   0   8  18      242.94      313.51     29.02 o 
   1   8  18        2.31       14.02     23.27 o 
   2   8  18       88.00       75.27     27.61 o 
   3   8  18       75.65       -9.60    143.93 o 
  -3   9  18        6.49      -21.86    114.59 o 
  -2   9  18      230.67      179.97     43.63 o 
  -1   9  18        0.77       12.68     27.97 o 
   0   9  18     1437.64     1685.27     78.89 o 
   1   9  18        2.08       -9.39     35.89 o 
   2   9  18      996.03     1133.77     58.91 o 
  -2  10  18       25.09       77.82     53.16 o 
  -1  10  18      454.30      472.27     56.55 o 
   0  10  18        6.21       18.95     22.18 o 
   1  10  18       86.69       53.87     28.00 o 
   2  10  18        2.82       42.17     28.89 o 
  -2  11  18        5.67       -6.95     58.97 o 
  -1  11  18      791.71      908.60     73.67 o 
   0  11  18       30.02      -19.25     28.53 o 
   1  11  18     1401.32     1841.64    108.48 o 
   2  11  18        0.61      -45.29     45.29 o 
  -2  12  18      203.62      247.35    173.79 o 
  -1  12  18        8.81       12.81     40.20 o 
   0  12  18      323.94      513.16     58.25 o 
   1  12  18        4.71      -34.10     51.36 o 
  -1  13  18       13.67       43.31     99.56 o 
   0  13  18      406.81      333.03     66.89 o 
  -3   0  19      742.99      566.42     68.24 o 
  -1   0  19     2877.12     2987.47    131.11 o 
   1   0  19     2243.07     2220.17     95.75 o 
   3   0  19      395.98      450.31     76.98 o 
  -3   1  19      277.23      192.32     43.91 o 
  -2   1  19       80.48      126.08     26.13 o 
  -1   1  19       50.60        2.66     22.05 o 
   0   1  19      138.22      166.63     24.18 o 
   1   1  19       47.78       56.81     20.35 o 
   2   1  19       13.39       17.99     21.80 o 
   3   1  19       21.98       14.85     34.83 o 
  -3   2  19        0.66      -25.26     37.76 o 
  -2   2  19      787.96      749.01     45.38 o 
  -1   2  19        4.38       23.37     22.54 o 
   0   2  19     4885.76     4831.77    171.21 o 
   1   2  19      237.97      246.22     33.73 o 
   2   2  19      810.02      689.46     42.87 o 
   3   2  19       12.79      -33.13     33.13 o 
  -3   3  19       96.72      137.66     38.21 o 
  -2   3  19       18.76        4.68     27.91 o 
  -1   3  19      263.13      242.57     29.72 o 
   0   3  19        7.82       23.92     20.20 o 
   1   3  19        4.66       -8.79     22.44 o 
   2   3  19      164.31       84.72     24.50 o 
   3   3  19       41.87       54.06     36.68 o 
  -3   4  19      323.51      264.83     42.52 o 
  -2   4  19      254.12      220.06     35.46 o 
  -1   4  19     2648.88     2555.24     86.29 o 
   0   4  19       22.57      -10.58     25.73 o 
   1   4  19     2009.03     2130.54     67.47 o 
   2   4  19       51.40       74.40     24.18 o 
   3   4  19      419.21      519.14     74.74 o 
  -3   5  19      204.72      182.32     41.44 o 
  -2   5  19      309.77      301.27     39.67 o 
  -1   5  19       58.85       17.01     23.30 o 
   0   5  19       19.75       -1.59     28.77 o 
   1   5  19      160.84      135.43     22.59 o 
   2   5  19      117.98      132.46     30.62 o 
   3   5  19       90.92      220.97     63.74 o 
  -3   6  19      105.33       78.94     39.91 o 
  -2   6  19     1036.37     1176.92     62.65 o 
  -1   6  19      365.59      302.38     32.11 o 
   0   6  19     1077.75     1181.17     54.51 o 
   1   6  19      251.96      282.15     39.00 o 
   2   6  19     1145.50     1091.13     81.55 o 
  -3   7  19        4.68      -53.66     60.02 o 
  -2   7  19      151.69      212.10     37.95 o 
  -1   7  19      260.31      273.41     31.79 o 
   0   7  19       95.09      154.74     34.47 o 
   1   7  19        2.26       19.60     25.04 o 
   2   7  19       42.41        4.14     26.61 o 
  -3   8  19       85.02     -112.33    112.33 o 
  -2   8  19      559.52      805.80     65.06 o 
  -1   8  19      407.46      393.46     35.27 o 
   0   8  19      403.80      470.91     33.86 o 
   1   8  19     1540.10     1570.49     72.97 o 
   2   8  19      116.37       84.54     29.12 o 
  -2   9  19       76.89       10.23     44.01 o 
  -1   9  19      119.90      130.83     33.63 o 
   0   9  19      141.44      116.58     26.17 o 
   1   9  19       72.64      -20.73     24.11 o 
   2   9  19       45.65       42.11     30.13 o 
  -2  10  19      204.03      208.60     67.47 o 
  -1  10  19      664.92      970.63    133.29 o 
   0  10  19      471.77      492.85     41.18 o 
   1  10  19        5.20       36.89     27.59 o 
   2  10  19      794.94      732.88    119.36 o 
  -2  11  19       97.39       43.71    142.87 o 
  -1  11  19        4.11        6.65     54.54 o 
   0  11  19       48.77       24.63     36.58 o 
   1  11  19       91.87       37.46     31.07 o 
  -1  12  19      289.66      344.24     72.62 o 
   0  12  19      243.14      299.76     49.89 o 
   1  12  19      360.44      379.56    148.20 o 
   0  13  19       57.34      128.48     75.76 o 
  -2   0  20      151.67      106.05     38.56 o 
   0   0  20      561.77      595.14     52.23 o 
   2   0  20      122.67       91.80     34.32 o 
  -3   1  20      645.11      650.63     58.52 o 
  -2   1  20     1421.81     1325.50     58.54 o 
  -1   1  20      191.45      215.48     29.11 o 
   0   1  20      579.05      677.45     58.68 o 
   1   1  20      158.61      120.94     23.75 o 
   2   1  20      392.29      324.60     43.66 o 
   3   1  20      119.41      109.98     43.46 o 
  -3   2  20       95.03       54.21     47.57 o 
  -2   2  20       15.90       66.02     28.67 o 
  -1   2  20       15.04        2.96     24.14 o 
   0   2  20        6.86       12.96     20.18 o 
   1   2  20      102.70       40.03     22.12 o 
   2   2  20        2.90       14.23     25.10 o 
   3   2  20      251.82      143.67     44.90 o 
  -3   3  20      578.26      580.37     68.24 o 
  -2   3  20      399.14      371.52     42.05 o 
  -1   3  20     1553.82     1521.10     62.62 o 
   0   3  20       16.02      -14.32     21.35 o 
   1   3  20     1213.47     1438.89     59.56 o 
   2   3  20      187.70      162.12     29.83 o 
   3   3  20       40.69      162.88     58.58 o 
  -3   4  20       28.08       10.70     37.45 o 
  -2   4  20      105.32       45.78     32.62 o 
  -1   4  20      269.34      242.43     31.10 o 
   0   4  20        3.35       12.76     24.77 o 
   1   4  20      275.00      234.90     26.72 o 
   2   4  20      107.10       57.26     27.88 o 
   3   4  20        2.57      -24.42     52.85 o 
  -3   5  20       14.14       83.10     68.73 o 
  -2   5  20      847.31      962.63     58.36 o 
  -1   5  20      296.04      395.86     41.99 o 
   0   5  20     1276.28     1446.51     61.69 o 
   1   5  20       23.49       31.51     31.12 o 
   2   5  20      315.43      248.93     38.21 o 
  -3   6  20      167.06       49.55     42.01 o 
  -2   6  20        0.26      -34.44     34.44 o 
  -1   6  20      154.54      171.66     28.73 o 
   0   6  20      125.43      144.33     35.12 o 
   1   6  20      239.40      298.17     37.09 o 
   2   6  20       39.78      -20.32     28.03 o 
  -2   7  20       59.98       86.76     47.28 o 
  -1   7  20     1080.68     1190.34     66.84 o 
   0   7  20      342.64      463.82     48.94 o 
   1   7  20      116.16      156.27     30.62 o 
   2   7  20        5.08       15.28     32.03 o 
  -2   8  20        3.42       61.49     37.61 o 
  -1   8  20       97.28      129.40     30.73 o 
   0   8  20        1.53       29.48     30.73 o 
   1   8  20      150.31      149.67     29.82 o 
   2   8  20       16.91       30.56     31.27 o 
  -2   9  20      368.90      317.98     62.73 o 
  -1   9  20      134.89      158.18     33.79 o 
   0   9  20      984.76     1142.93     53.59 o 
   1   9  20       26.81       40.92     29.60 o 
   2   9  20       12.77        6.40    130.61 o 
  -2  10  20        6.79      163.12    152.46 o 
  -1  10  20       61.27       61.52     49.52 o 
   0  10  20       54.56       20.37     32.89 o 
   1  10  20        9.21      -16.85     28.86 o 
  -1  11  20      804.67      930.55     94.20 o 
   0  11  20       14.00       56.47     37.31 o 
   1  11  20      253.99      228.18     51.64 o 
  -1  12  20       38.64      115.15     82.93 o 
   0  12  20      219.74      294.15     68.60 o 
  -3   0  21      763.27      530.15     99.70 o 
  -1   0  21     1196.18     1289.29     75.99 o 
   1   0  21      940.31      949.79     60.13 o 
   3   0  21      110.65       54.37    108.56 o 
  -3   1  21       50.68       22.32     41.97 o 
  -2   1  21       81.89       70.31     27.57 o 
  -1   1  21       25.15       -2.20     24.42 o 
   0   1  21      229.61      190.24     25.75 o 
   1   1  21       57.49      109.55     22.71 o 
   2   1  21      278.95      153.56     50.72 o 
   3   1  21       83.95      -68.48     68.48 o 
  -3   2  21        0.48      -30.74     40.13 o 
  -2   2  21     1331.15     1513.24     65.98 o 
  -1   2  21        2.53       -1.27     23.71 o 
   0   2  21     1267.27     1278.62     61.24 o 
   1   2  21        3.93       -2.21     21.53 o 
   2   2  21      337.85      188.88     37.52 o 
   3   2  21        0.62       43.10     71.40 o 
  -3   3  21       70.78       11.72     39.17 o 
  -2   3  21       36.53       18.64     33.13 o 
  -1   3  21       30.89       48.09     25.45 o 
   0   3  21       42.75       54.39     27.10 o 
   1   3  21       76.93       79.22     24.28 o 
   2   3  21       26.55       77.32     28.02 o 
   3   3  21       16.44       15.99    173.79 o 
  -3   4  21      944.73      850.00     87.10 o 
  -2   4  21       31.45       89.32     33.75 o 
  -1   4  21     1683.85     1611.21     66.04 o 
   0   4  21        9.03       -9.17     28.13 o 
   1   4  21      540.96      618.45     37.42 o 
   2   4  21        3.64      -27.75     27.75 o 
  -3   5  21       35.40      -11.20     60.66 o 
  -2   5  21       67.59       20.54     31.11 o 
  -1   5  21       40.46      -23.50     28.01 o 
   0   5  21        2.71      -25.23     25.23 o 
   1   5  21        5.63        0.87     27.20 o 
   2   5  21        5.55        5.20     30.42 o 
  -3   6  21      165.88       43.71     64.08 o 
  -2   6  21     1496.43     1845.88    136.96 o 
  -1   6  21      161.89      130.57     30.63 o 
   0   6  21      754.85      886.15     48.84 o 
   1   6  21        4.46      -10.01     26.40 o 
   2   6  21      471.54      394.22     52.05 o 
  -2   7  21       26.95       51.80     34.97 o 
  -1   7  21       47.37       67.73     29.07 o 
   0   7  21       98.98       99.14     30.78 o 
   1   7  21       37.33       67.15     30.12 o 
   2   7  21       26.67      -34.93     35.72 o 
  -2   8  21      155.95      166.17     41.82 o 
  -1   8  21      944.66     1024.45     80.94 o 
   0   8  21      207.29      196.54     33.83 o 
   1   8  21      535.21      606.32     44.63 o 
  -2   9  21       51.11      122.61    136.46 o 
  -1   9  21       61.67       76.85     33.36 o 
   0   9  21       18.43        5.52     33.61 o 
   1   9  21      322.10      336.36     41.32 o 
   2   9  21        6.35      -15.99    127.94 o 
  -1  10  21       85.86      177.08     61.53 o 
   0  10  21      482.20      642.59     47.92 o 
   1  10  21      150.41      154.18     46.96 o 
   0  11  21       65.14       58.55     56.91 o 
   0  12  21      129.54      107.68    165.26 o 
  -2   0  22        2.42       37.60     39.46 o 
   0   0  22      606.32      670.96     56.30 o 
   2   0  22      686.23      576.45     88.56 o 
  -3   1  22      288.49      298.56     66.51 o 
  -2   1  22      621.77      699.18     47.77 o 
  -1   1  22      274.81      267.69     31.40 o 
   0   1  22      230.46      268.59     35.80 o 
   1   1  22      513.69      558.26     34.85 o 
   2   1  22      111.88      109.43     44.95 o 
  -3   2  22        1.30       33.13     51.19 o 
  -2   2  22       38.39       40.07     28.92 o 
  -1   2  22       24.21       -3.01     24.65 o 
   0   2  22        6.07       39.00     22.45 o 
   1   2  22     1220.24     1455.38     58.07 o 
   2   2  22      172.30       59.85     31.13 o 
  -3   3  22      954.62      860.42     84.89 o 
  -2   3  22      281.63      269.57     45.80 o 
  -1   3  22      435.71      583.87     40.14 o 
   0   3  22      806.19      845.22     46.00 o 
   1   3  22      109.63      117.22     26.94 o 
   2   3  22       23.34      -18.04     27.44 o 
  -3   4  22        7.22      -10.66    114.08 o 
  -2   4  22        4.80       48.77     33.12 o 
  -1   4  22      135.59      149.23     32.04 o 
   0   4  22      410.90      443.41     42.10 o 
   1   4  22       19.50        8.67     23.14 o 
   2   4  22      266.57      290.37     43.34 o 
  -2   5  22      586.17      750.89     79.99 o 
  -1   5  22      277.36      305.13     37.80 o 
   0   5  22      197.81      306.08     35.88 o 
   1   5  22       45.50       37.73     29.37 o 
   2   5  22      469.65      396.37     61.19 o 
  -2   6  22       16.20       55.16     42.40 o 
  -1   6  22       77.24       75.56     29.50 o 
   0   6  22      256.00      205.26     34.54 o 
   1   6  22       84.31       66.94     30.50 o 
   2   6  22       69.27      148.20    109.82 o 
  -2   7  22       22.28       -3.72     39.93 o 
  -1   7  22      663.99      696.99     55.36 o 
   0   7  22      167.97       41.88     49.07 o 
   1   7  22      532.72      523.07     44.89 o 
  -2   8  22       19.96      -43.69     43.69 o 
  -1   8  22      279.16      234.95     37.64 o 
   0   8  22        1.61       43.72     29.51 o 
   1   8  22      145.62      153.74     35.52 o 
  -1   9  22       18.88       24.89     35.33 o 
   0   9  22      472.60      539.53     61.94 o 
   1   9  22       47.02       39.47     45.85 o 
  -1  10  22        3.64       86.36    133.27 o 
   0  10  22      220.74      346.56     60.47 o 
   1  10  22       16.50      251.62    147.13 o 
  -1   0  23     1160.71     1432.19     90.64 o 
   1   0  23     1010.05     1121.91     66.75 o 
  -3   1  23       96.52       84.23     88.49 o 
  -2   1  23      203.16      236.27     38.22 o 
  -1   1  23      504.48      504.09     39.58 o 
   0   1  23       42.31       19.56     24.72 o 
   1   1  23        6.67       38.92     23.34 o 
   2   1  23        5.31      -32.17     32.17 o 
  -2   2  23      428.07      307.28     36.85 o 
  -1   2  23       22.12       45.15     29.35 o 
   0   2  23      458.08      467.24     34.49 o 
   1   2  23       42.13       97.92     29.36 o 
   2   2  23      448.58      434.66     42.40 o 
  -2   3  23      139.84      143.14     37.20 o 
  -1   3  23      101.78       99.44     30.03 o 
   0   3  23      454.89      497.32     51.26 o 
   1   3  23        5.33       25.99     26.16 o 
   2   3  23      206.19      240.86     38.85 o 
  -2   4  23        0.54      -10.16     36.56 o 
  -1   4  23      386.54      379.10     38.69 o 
   0   4  23      464.69      445.82     39.36 o 
   1   4  23      157.34      168.79     32.91 o 
   2   4  23       48.74      172.49     64.39 o 
  -2   5  23        7.23       57.40     42.57 o 
  -1   5  23      333.01      322.40     41.36 o 
   0   5  23       90.86      113.06     32.36 o 
   1   5  23      576.31      602.22     69.32 o 
   2   5  23       43.83      120.48    140.73 o 
  -2   6  23      383.88      424.89     48.65 o 
  -1   6  23       18.07       -7.83     29.94 o 
   0   6  23      486.23      476.50     45.07 o 
   1   6  23        1.16      -11.00     31.68 o 
  -2   7  23      133.64       59.89     51.11 o 
  -1   7  23        8.70       -6.77     32.62 o 
   0   7  23      320.26      387.31     40.55 o 
   1   7  23      115.30       42.85     33.06 o 
  -2   8  23        7.86       -9.58     56.53 o 
  -1   8  23       99.74       77.93     40.45 o 
   0   8  23        5.62       22.37     37.27 o 
   1   8  23      165.10      233.49    115.15 o 
  -1   9  23       49.55       71.70     51.85 o 
   0   9  23        3.34        3.26     44.24 o 
  -2   0  24      199.44      255.20     58.85 o 
   0   0  24      397.32      489.10     54.89 o 
   2   0  24      348.12      456.32     91.98 o 
  -2   1  24      314.45      287.26     44.74 o 
  -1   1  24      466.69      470.76     42.11 o 
   0   1  24       60.42      121.80     28.09 o 
   1   1  24        8.11       15.53     27.36 o 
   2   1  24       14.51      -15.98     40.94 o 
  -2   2  24        1.40        6.07     36.47 o 
  -1   2  24      262.07      301.07     35.35 o 
   0   2  24        9.63       49.01     24.78 o 
   1   2  24      469.25      488.48     40.50 o 
   2   2  24        2.68      -39.35     39.35 o 
  -2   3  24      425.85      366.50     47.24 o 
  -1   3  24      147.94      180.19     41.54 o 
   0   3  24      233.31      213.17     33.18 o 
   1   3  24      121.99      135.85     30.64 o 
   2   3  24        3.87      -10.47     74.53 o 
  -2   4  24      188.51      119.42     42.42 o 
  -1   4  24       31.50        4.49     33.36 o 
   0   4  24      349.14      444.83     40.82 o 
   1   4  24        1.42      -23.69     30.50 o 
   2   4  24      170.90      235.62    179.12 o 
  -2   5  24      548.07      484.27     73.54 o 
  -1   5  24      201.25      216.92     38.83 o 
   0   5  24       95.73      151.79     34.69 o 
   1   5  24      139.71       39.63     40.35 o 
  -2   6  24      141.90      197.24    121.38 o 
  -1   6  24      439.09      529.13     47.87 o 
   0   6  24       92.45       93.75     33.23 o 
  -1   7  24      408.55      382.93     77.25 o 
   0   7  24      131.51      106.95     36.62 o 
  -1   8  24       95.10       95.96     51.27 o 
  -1   0  25      167.93      152.57     45.23 o 
   1   0  25        5.00      -14.04     41.09 o 
  -2   1  25      125.40      188.32     58.71 o 
  -1   1  25      201.87      128.12     43.97 o 
   0   1  25      129.80       96.05     27.50 o 
   1   1  25      239.54      401.27     39.60 o 
   2   1  25      342.39       91.13     82.92 o 
  -2   2  25      131.90      112.16     66.06 o 
  -1   2  25       22.55       37.10     71.33 o 
   0   2  25      171.61      201.34     38.04 o 
   1   2  25       16.54       41.95     31.87 o 
  -2   3  25      441.85      564.01    140.73 o 
  -1   3  25      253.40      186.73     52.01 o 
   0   3  25      369.23      474.63     41.85 o 
   1   3  25      352.30      388.77     41.43 o 
  -1   4  25      179.18      141.16     38.99 o 
   0   4  25        8.83       29.04     31.75 o 
   1   4  25       23.03       31.04     51.02 o 
  -1   5  25      376.42      336.83     76.88 o 
   0   5  25       64.67      172.46     50.30 o 
  -1   6  25       28.19      174.32    107.81 o 
   0   0  26      623.03      645.82     69.71 o 
  -2   1  26        1.38      -72.50     72.50 o 
  -1   1  26        2.22      -30.44     30.44 o 
   0   1  26        0.45      -18.04     26.48 o 
   1   1  26        4.77       55.30     46.96 o 
  -1   2  26      210.19       87.32     33.98 o 
   0   2  26       11.15        5.62     45.97 o 
   1   2  26      262.42      396.49     56.71 o 
  -1   3  26        9.01      -45.81     45.81 o 
   0   3  26       14.18       45.16     37.33 o 
   1   3  26        7.33       35.18     84.44 o 
  -1   4  26        1.64      -82.17     82.17 o 
   0   4  26      259.68      368.90     95.37 o 
  -1   5  26       60.54        4.80    102.15 o 
   0   5  26       38.08       54.91     87.45 o 
  -1   0  27        0.42      -83.16     90.62 o 
  -1   1  27      382.22      334.78    117.28 o 
   0   1  27      406.28      332.65    134.34 o 
  -1   2  27       18.23       19.19     87.43 o 
                                                 
